# Supplementary material for: Genesis and Spread of Novel Highly Pathogenic Avian Influenza A(H5N1) Clade 2.3.4.4b Virus Genotype EA-2023-DG Reassortant, Western Europe
Source: Emerg Infect Dis. 2025 Jun;31(6):1100–8. doi: 10.3201/eid3106.241870 (PMC12123936; doi:10.3201/eid3106.241870)
Supplement: Appendix 2 — Genomic data used in a study of genesis and spread of novel highly pathogenic avian influenza A(H5N1) clade 2.3.4.4b virus genotype EA-2023-DG reassortant, western Europe. [file 24-1870-Techapp-s2.xls]

## Sheet: Appendix 2 Table
Article DOI: https://doi.org/10.3201/eid3106.241870
EID cannot ensure accessibility for supplementary materials supplied by authors. Readers who have difficulty accessing supplementary content should contact the authors for assistance.
	Genesis and Spread of Novel Highly Pathogenic Avian Influenza A(H5N1) Clade 2.3.4.4b Virus Genotype EA-2023-DG Reassortant, Western Europe
Appendix 2
Appendix 2 Table. Accession numbers and author acknowledgements of all reference data used in the study (sourced from GISAID EpiFlu). We gratefully acknowledge the authors, originating and submitting laboratories of the sequences from GISAID’s EpiFlu™ Database on which this research is based. The list is detailed below. All submitters of data may be contacted directly via www.gisaid.org.
Segment ID	Segment	Country	Collection date	Isolate-ID	Isolate name	Originating lab	Submitting lab	Authors
EPI2907072	PB1	Belgium	2023-Dec-10	EPI_ISL_18750748	A/Falco_peregrinus/Belgium/12002_0004/2023	Sciensano - Animal Infectious Diseases	Sciensano, Department of Animal Infectious Diseases	Van Borm, Steven; Roupie, Virginie; Hostyn, Pierre; Mathijs, Elisabeth; Lambrecht, Benedicte; Steensels, Mieke
EPI2907102	MP	Belgium	2023-Dec-10	EPI_ISL_18750748	A/Falco_peregrinus/Belgium/12002_0004/2023	Sciensano - Animal Infectious Diseases	Sciensano, Department of Animal Infectious Diseases	Van Borm, Steven; Roupie, Virginie; Hostyn, Pierre; Mathijs, Elisabeth; Lambrecht, Benedicte; Steensels, Mieke
EPI2907079	PB2	Belgium	2023-Dec-10	EPI_ISL_18750748	A/Falco_peregrinus/Belgium/12002_0004/2023	Sciensano - Animal Infectious Diseases	Sciensano, Department of Animal Infectious Diseases	Van Borm, Steven; Roupie, Virginie; Hostyn, Pierre; Mathijs, Elisabeth; Lambrecht, Benedicte; Steensels, Mieke
EPI2907103	NS	Belgium	2023-Dec-10	EPI_ISL_18750748	A/Falco_peregrinus/Belgium/12002_0004/2023	Sciensano - Animal Infectious Diseases	Sciensano, Department of Animal Infectious Diseases	Van Borm, Steven; Roupie, Virginie; Hostyn, Pierre; Mathijs, Elisabeth; Lambrecht, Benedicte; Steensels, Mieke
EPI2907086	PA	Belgium	2023-Dec-10	EPI_ISL_18750748	A/Falco_peregrinus/Belgium/12002_0004/2023	Sciensano - Animal Infectious Diseases	Sciensano, Department of Animal Infectious Diseases	Van Borm, Steven; Roupie, Virginie; Hostyn, Pierre; Mathijs, Elisabeth; Lambrecht, Benedicte; Steensels, Mieke
EPI2907093	HA	Belgium	2023-Dec-10	EPI_ISL_18750748	A/Falco_peregrinus/Belgium/12002_0004/2023	Sciensano - Animal Infectious Diseases	Sciensano, Department of Animal Infectious Diseases	Van Borm, Steven; Roupie, Virginie; Hostyn, Pierre; Mathijs, Elisabeth; Lambrecht, Benedicte; Steensels, Mieke
EPI2907100	NP	Belgium	2023-Dec-10	EPI_ISL_18750748	A/Falco_peregrinus/Belgium/12002_0004/2023	Sciensano - Animal Infectious Diseases	Sciensano, Department of Animal Infectious Diseases	Van Borm, Steven; Roupie, Virginie; Hostyn, Pierre; Mathijs, Elisabeth; Lambrecht, Benedicte; Steensels, Mieke
EPI2907101	NA	Belgium	2023-Dec-10	EPI_ISL_18750748	A/Falco_peregrinus/Belgium/12002_0004/2023	Sciensano - Animal Infectious Diseases	Sciensano, Department of Animal Infectious Diseases	Van Borm, Steven; Roupie, Virginie; Hostyn, Pierre; Mathijs, Elisabeth; Lambrecht, Benedicte; Steensels, Mieke
EPI2540226	NA	Belgium	2023-Mar-07	EPI_ISL_17600912	A/Falco_peregrinus/Belgium/02026_0005/2023	Sciensano - Animal Infectious Diseases	Sciensano, Department of Animal Infectious Diseases	Van Borm, Steven; Roupie, Virginie; Hostyn, Pierre; Mathijs, Elisabeth; Lambrecht, Benedicte; Steensels, Mieke
EPI2540227	MP	Belgium	2023-Mar-07	EPI_ISL_17600912	A/Falco_peregrinus/Belgium/02026_0005/2023	Sciensano - Animal Infectious Diseases	Sciensano, Department of Animal Infectious Diseases	Van Borm, Steven; Roupie, Virginie; Hostyn, Pierre; Mathijs, Elisabeth; Lambrecht, Benedicte; Steensels, Mieke
EPI2540222	PB1	Belgium	2023-Mar-07	EPI_ISL_17600912	A/Falco_peregrinus/Belgium/02026_0005/2023	Sciensano - Animal Infectious Diseases	Sciensano, Department of Animal Infectious Diseases	Van Borm, Steven; Roupie, Virginie; Hostyn, Pierre; Mathijs, Elisabeth; Lambrecht, Benedicte; Steensels, Mieke
EPI2540224	HA	Belgium	2023-Mar-07	EPI_ISL_17600912	A/Falco_peregrinus/Belgium/02026_0005/2023	Sciensano - Animal Infectious Diseases	Sciensano, Department of Animal Infectious Diseases	Van Borm, Steven; Roupie, Virginie; Hostyn, Pierre; Mathijs, Elisabeth; Lambrecht, Benedicte; Steensels, Mieke
EPI2540221	PB2	Belgium	2023-Mar-07	EPI_ISL_17600912	A/Falco_peregrinus/Belgium/02026_0005/2023	Sciensano - Animal Infectious Diseases	Sciensano, Department of Animal Infectious Diseases	Van Borm, Steven; Roupie, Virginie; Hostyn, Pierre; Mathijs, Elisabeth; Lambrecht, Benedicte; Steensels, Mieke
EPI2540225	NP	Belgium	2023-Mar-07	EPI_ISL_17600912	A/Falco_peregrinus/Belgium/02026_0005/2023	Sciensano - Animal Infectious Diseases	Sciensano, Department of Animal Infectious Diseases	Van Borm, Steven; Roupie, Virginie; Hostyn, Pierre; Mathijs, Elisabeth; Lambrecht, Benedicte; Steensels, Mieke
EPI2540223	PA	Belgium	2023-Mar-07	EPI_ISL_17600912	A/Falco_peregrinus/Belgium/02026_0005/2023	Sciensano - Animal Infectious Diseases	Sciensano, Department of Animal Infectious Diseases	Van Borm, Steven; Roupie, Virginie; Hostyn, Pierre; Mathijs, Elisabeth; Lambrecht, Benedicte; Steensels, Mieke
EPI2540228	NS	Belgium	2023-Mar-07	EPI_ISL_17600912	A/Falco_peregrinus/Belgium/02026_0005/2023	Sciensano - Animal Infectious Diseases	Sciensano, Department of Animal Infectious Diseases	Van Borm, Steven; Roupie, Virginie; Hostyn, Pierre; Mathijs, Elisabeth; Lambrecht, Benedicte; Steensels, Mieke
EPI2219659	NA	Sweden	2022-Sep-27	EPI_ISL_15839844	A/peregrine falcon/Sweden/SVA221012SZ0381/FB004075/N-2022	Swedish Veterinary Agency (SVA)	Swedish Veterinary Agency (SVA)
EPI2219655	HA	Sweden	2022-Sep-27	EPI_ISL_15839844	A/peregrine falcon/Sweden/SVA221012SZ0381/FB004075/N-2022	Swedish Veterinary Agency (SVA)	Swedish Veterinary Agency (SVA)
EPI2219650	PB2	Sweden	2022-Sep-27	EPI_ISL_15839844	A/peregrine falcon/Sweden/SVA221012SZ0381/FB004075/N-2022	Swedish Veterinary Agency (SVA)	Swedish Veterinary Agency (SVA)
EPI2219652	PA	Sweden	2022-Sep-27	EPI_ISL_15839844	A/peregrine falcon/Sweden/SVA221012SZ0381/FB004075/N-2022	Swedish Veterinary Agency (SVA)	Swedish Veterinary Agency (SVA)
EPI2219657	NP	Sweden	2022-Sep-27	EPI_ISL_15839844	A/peregrine falcon/Sweden/SVA221012SZ0381/FB004075/N-2022	Swedish Veterinary Agency (SVA)	Swedish Veterinary Agency (SVA)
EPI2219651	PB1	Sweden	2022-Sep-27	EPI_ISL_15839844	A/peregrine falcon/Sweden/SVA221012SZ0381/FB004075/N-2022	Swedish Veterinary Agency (SVA)	Swedish Veterinary Agency (SVA)
EPI2219660	MP	Sweden	2022-Sep-27	EPI_ISL_15839844	A/peregrine falcon/Sweden/SVA221012SZ0381/FB004075/N-2022	Swedish Veterinary Agency (SVA)	Swedish Veterinary Agency (SVA)
EPI2219661	NS	Sweden	2022-Sep-27	EPI_ISL_15839844	A/peregrine falcon/Sweden/SVA221012SZ0381/FB004075/N-2022	Swedish Veterinary Agency (SVA)	Swedish Veterinary Agency (SVA)
EPI2022936	PA	Belgium	2022-Mar-19	EPI_ISL_12210335	A/Falco_peregrinus/Belgium/4055_0002/2022	Sciensano - Animal Infectious Diseases	Sciensano, Department of Animal Infectious Diseases	Van Borm, Steven; Roupie, Virginie; Lambrecht, Benedicte; Mathijs, Elisabeth; Steensels, Mieke
EPI2022938	NP	Belgium	2022-Mar-19	EPI_ISL_12210335	A/Falco_peregrinus/Belgium/4055_0002/2022	Sciensano - Animal Infectious Diseases	Sciensano, Department of Animal Infectious Diseases	Van Borm, Steven; Roupie, Virginie; Lambrecht, Benedicte; Mathijs, Elisabeth; Steensels, Mieke
EPI2022941	NS	Belgium	2022-Mar-19	EPI_ISL_12210335	A/Falco_peregrinus/Belgium/4055_0002/2022	Sciensano - Animal Infectious Diseases	Sciensano, Department of Animal Infectious Diseases	Van Borm, Steven; Roupie, Virginie; Lambrecht, Benedicte; Mathijs, Elisabeth; Steensels, Mieke
EPI2022937	HA	Belgium	2022-Mar-19	EPI_ISL_12210335	A/Falco_peregrinus/Belgium/4055_0002/2022	Sciensano - Animal Infectious Diseases	Sciensano, Department of Animal Infectious Diseases	Van Borm, Steven; Roupie, Virginie; Lambrecht, Benedicte; Mathijs, Elisabeth; Steensels, Mieke
EPI2022940	MP	Belgium	2022-Mar-19	EPI_ISL_12210335	A/Falco_peregrinus/Belgium/4055_0002/2022	Sciensano - Animal Infectious Diseases	Sciensano, Department of Animal Infectious Diseases	Van Borm, Steven; Roupie, Virginie; Lambrecht, Benedicte; Mathijs, Elisabeth; Steensels, Mieke
EPI2022934	PB2	Belgium	2022-Mar-19	EPI_ISL_12210335	A/Falco_peregrinus/Belgium/4055_0002/2022	Sciensano - Animal Infectious Diseases	Sciensano, Department of Animal Infectious Diseases	Van Borm, Steven; Roupie, Virginie; Lambrecht, Benedicte; Mathijs, Elisabeth; Steensels, Mieke
EPI2022935	PB1	Belgium	2022-Mar-19	EPI_ISL_12210335	A/Falco_peregrinus/Belgium/4055_0002/2022	Sciensano - Animal Infectious Diseases	Sciensano, Department of Animal Infectious Diseases	Van Borm, Steven; Roupie, Virginie; Lambrecht, Benedicte; Mathijs, Elisabeth; Steensels, Mieke
EPI2022939	NA	Belgium	2022-Mar-19	EPI_ISL_12210335	A/Falco_peregrinus/Belgium/4055_0002/2022	Sciensano - Animal Infectious Diseases	Sciensano, Department of Animal Infectious Diseases	Van Borm, Steven; Roupie, Virginie; Lambrecht, Benedicte; Mathijs, Elisabeth; Steensels, Mieke
EPI2071465	NP	United Kingdom	2021-Dec-01	EPI_ISL_13370505	A/kestrel/England/244611/2021	Animal and Plant Health Agency (APHA)	Animal and Plant Health Agency (APHA)
EPI2071466	NS	United Kingdom	2021-Dec-01	EPI_ISL_13370505	A/kestrel/England/244611/2021	Animal and Plant Health Agency (APHA)	Animal and Plant Health Agency (APHA)
EPI2071467	MP	United Kingdom	2021-Dec-01	EPI_ISL_13370505	A/kestrel/England/244611/2021	Animal and Plant Health Agency (APHA)	Animal and Plant Health Agency (APHA)
EPI2071468	PA	United Kingdom	2021-Dec-01	EPI_ISL_13370505	A/kestrel/England/244611/2021	Animal and Plant Health Agency (APHA)	Animal and Plant Health Agency (APHA)
EPI2071469	PB2	United Kingdom	2021-Dec-01	EPI_ISL_13370505	A/kestrel/England/244611/2021	Animal and Plant Health Agency (APHA)	Animal and Plant Health Agency (APHA)
EPI2071470	PB1	United Kingdom	2021-Dec-01	EPI_ISL_13370505	A/kestrel/England/244611/2021	Animal and Plant Health Agency (APHA)	Animal and Plant Health Agency (APHA)
EPI2071471	NA	United Kingdom	2021-Dec-01	EPI_ISL_13370505	A/kestrel/England/244611/2021	Animal and Plant Health Agency (APHA)	Animal and Plant Health Agency (APHA)
EPI2071472	HA	United Kingdom	2021-Dec-01	EPI_ISL_13370505	A/kestrel/England/244611/2021	Animal and Plant Health Agency (APHA)	Animal and Plant Health Agency (APHA)
EPI2071191	NA	United Kingdom	2021-Nov-16	EPI_ISL_13369761	A/Kestrel/Scotland/058512/2021	Animal and Plant Health Agency (APHA)	Animal and Plant Health Agency (APHA)
EPI2071192	HA	United Kingdom	2021-Nov-16	EPI_ISL_13369761	A/Kestrel/Scotland/058512/2021	Animal and Plant Health Agency (APHA)	Animal and Plant Health Agency (APHA)
EPI2071185	NP	United Kingdom	2021-Nov-16	EPI_ISL_13369761	A/Kestrel/Scotland/058512/2021	Animal and Plant Health Agency (APHA)	Animal and Plant Health Agency (APHA)
EPI2071186	NS	United Kingdom	2021-Nov-16	EPI_ISL_13369761	A/Kestrel/Scotland/058512/2021	Animal and Plant Health Agency (APHA)	Animal and Plant Health Agency (APHA)
EPI2071187	MP	United Kingdom	2021-Nov-16	EPI_ISL_13369761	A/Kestrel/Scotland/058512/2021	Animal and Plant Health Agency (APHA)	Animal and Plant Health Agency (APHA)
EPI2071188	PA	United Kingdom	2021-Nov-16	EPI_ISL_13369761	A/Kestrel/Scotland/058512/2021	Animal and Plant Health Agency (APHA)	Animal and Plant Health Agency (APHA)
EPI2071189	PB2	United Kingdom	2021-Nov-16	EPI_ISL_13369761	A/Kestrel/Scotland/058512/2021	Animal and Plant Health Agency (APHA)	Animal and Plant Health Agency (APHA)
EPI2071190	PB1	United Kingdom	2021-Nov-16	EPI_ISL_13369761	A/Kestrel/Scotland/058512/2021	Animal and Plant Health Agency (APHA)	Animal and Plant Health Agency (APHA)
EPI1980969	PB2	Netherlands	2022-Jan-10	EPI_ISL_9616260	A/common kestrel/Netherlands/22000642-002/2022	Wageningen Bioveterinary Research	Wageningen Bioveterinary Research	Beerens, Nancy; Harders, Frank; Pritz-Verschuren, Sylvia; Roose, Marit; Venema, Sandra; Germeraad, Evelien; Engelsma, Marc; Heutink, Rene
EPI1980970	PB1	Netherlands	2022-Jan-10	EPI_ISL_9616260	A/common kestrel/Netherlands/22000642-002/2022	Wageningen Bioveterinary Research	Wageningen Bioveterinary Research	Beerens, Nancy; Harders, Frank; Pritz-Verschuren, Sylvia; Roose, Marit; Venema, Sandra; Germeraad, Evelien; Engelsma, Marc; Heutink, Rene
EPI1980965	NP	Netherlands	2022-Jan-10	EPI_ISL_9616260	A/common kestrel/Netherlands/22000642-002/2022	Wageningen Bioveterinary Research	Wageningen Bioveterinary Research	Beerens, Nancy; Harders, Frank; Pritz-Verschuren, Sylvia; Roose, Marit; Venema, Sandra; Germeraad, Evelien; Engelsma, Marc; Heutink, Rene
EPI1980966	NS	Netherlands	2022-Jan-10	EPI_ISL_9616260	A/common kestrel/Netherlands/22000642-002/2022	Wageningen Bioveterinary Research	Wageningen Bioveterinary Research	Beerens, Nancy; Harders, Frank; Pritz-Verschuren, Sylvia; Roose, Marit; Venema, Sandra; Germeraad, Evelien; Engelsma, Marc; Heutink, Rene
EPI1980967	MP	Netherlands	2022-Jan-10	EPI_ISL_9616260	A/common kestrel/Netherlands/22000642-002/2022	Wageningen Bioveterinary Research	Wageningen Bioveterinary Research	Beerens, Nancy; Harders, Frank; Pritz-Verschuren, Sylvia; Roose, Marit; Venema, Sandra; Germeraad, Evelien; Engelsma, Marc; Heutink, Rene
EPI1980971	NA	Netherlands	2022-Jan-10	EPI_ISL_9616260	A/common kestrel/Netherlands/22000642-002/2022	Wageningen Bioveterinary Research	Wageningen Bioveterinary Research	Beerens, Nancy; Harders, Frank; Pritz-Verschuren, Sylvia; Roose, Marit; Venema, Sandra; Germeraad, Evelien; Engelsma, Marc; Heutink, Rene
EPI1980972	HA	Netherlands	2022-Jan-10	EPI_ISL_9616260	A/common kestrel/Netherlands/22000642-002/2022	Wageningen Bioveterinary Research	Wageningen Bioveterinary Research	Beerens, Nancy; Harders, Frank; Pritz-Verschuren, Sylvia; Roose, Marit; Venema, Sandra; Germeraad, Evelien; Engelsma, Marc; Heutink, Rene
EPI1980968	PA	Netherlands	2022-Jan-10	EPI_ISL_9616260	A/common kestrel/Netherlands/22000642-002/2022	Wageningen Bioveterinary Research	Wageningen Bioveterinary Research	Beerens, Nancy; Harders, Frank; Pritz-Verschuren, Sylvia; Roose, Marit; Venema, Sandra; Germeraad, Evelien; Engelsma, Marc; Heutink, Rene
EPI3255760	NP	Slovakia	2024-Jan-16	EPI_ISL_19090722	A/Anser anser/Slovakia/Vh-32/2024	State Veterinary Institute	State Veterinary Institute Prague	Nagy,Alexander;Dirbakova,Zuzana;Tinak,Martin
EPI3255761	NS	Slovakia	2024-Jan-16	EPI_ISL_19090722	A/Anser anser/Slovakia/Vh-32/2024	State Veterinary Institute	State Veterinary Institute Prague	Nagy,Alexander;Dirbakova,Zuzana;Tinak,Martin
EPI3255762	MP	Slovakia	2024-Jan-16	EPI_ISL_19090722	A/Anser anser/Slovakia/Vh-32/2024	State Veterinary Institute	State Veterinary Institute Prague	Nagy,Alexander;Dirbakova,Zuzana;Tinak,Martin
EPI3255764	PA	Slovakia	2024-Jan-16	EPI_ISL_19090722	A/Anser anser/Slovakia/Vh-32/2024	State Veterinary Institute	State Veterinary Institute Prague	Nagy,Alexander;Dirbakova,Zuzana;Tinak,Martin
EPI3255767	NA	Slovakia	2024-Jan-16	EPI_ISL_19090722	A/Anser anser/Slovakia/Vh-32/2024	State Veterinary Institute	State Veterinary Institute Prague	Nagy,Alexander;Dirbakova,Zuzana;Tinak,Martin
EPI3255768	HA	Slovakia	2024-Jan-16	EPI_ISL_19090722	A/Anser anser/Slovakia/Vh-32/2024	State Veterinary Institute	State Veterinary Institute Prague	Nagy,Alexander;Dirbakova,Zuzana;Tinak,Martin
EPI3255765	PB2	Slovakia	2024-Jan-16	EPI_ISL_19090722	A/Anser anser/Slovakia/Vh-32/2024	State Veterinary Institute	State Veterinary Institute Prague	Nagy,Alexander;Dirbakova,Zuzana;Tinak,Martin
EPI3255766	PB1	Slovakia	2024-Jan-16	EPI_ISL_19090722	A/Anser anser/Slovakia/Vh-32/2024	State Veterinary Institute	State Veterinary Institute Prague	Nagy,Alexander;Dirbakova,Zuzana;Tinak,Martin
EPI3183468	PA	Poland	2024-Feb-13	EPI_ISL_19033553	A/domestic_goose/Poland/H49-W/2024(H5N1)	National Veterinary Research Institut Poland, PIWet-PIB	National Veterinary Research Institut Poland, PIWet-PIB	Swieton,E.;Smietanka,K.
EPI3183469	PB2	Poland	2024-Feb-13	EPI_ISL_19033553	A/domestic_goose/Poland/H49-W/2024(H5N1)	National Veterinary Research Institut Poland, PIWet-PIB	National Veterinary Research Institut Poland, PIWet-PIB	Swieton,E.;Smietanka,K.
EPI3183470	PB1	Poland	2024-Feb-13	EPI_ISL_19033553	A/domestic_goose/Poland/H49-W/2024(H5N1)	National Veterinary Research Institut Poland, PIWet-PIB	National Veterinary Research Institut Poland, PIWet-PIB	Swieton,E.;Smietanka,K.
EPI3183465	NP	Poland	2024-Feb-13	EPI_ISL_19033553	A/domestic_goose/Poland/H49-W/2024(H5N1)	National Veterinary Research Institut Poland, PIWet-PIB	National Veterinary Research Institut Poland, PIWet-PIB	Swieton,E.;Smietanka,K.
EPI3183466	NS	Poland	2024-Feb-13	EPI_ISL_19033553	A/domestic_goose/Poland/H49-W/2024(H5N1)	National Veterinary Research Institut Poland, PIWet-PIB	National Veterinary Research Institut Poland, PIWet-PIB	Swieton,E.;Smietanka,K.
EPI3183467	MP	Poland	2024-Feb-13	EPI_ISL_19033553	A/domestic_goose/Poland/H49-W/2024(H5N1)	National Veterinary Research Institut Poland, PIWet-PIB	National Veterinary Research Institut Poland, PIWet-PIB	Swieton,E.;Smietanka,K.
EPI3183471	NA	Poland	2024-Feb-13	EPI_ISL_19033553	A/domestic_goose/Poland/H49-W/2024(H5N1)	National Veterinary Research Institut Poland, PIWet-PIB	National Veterinary Research Institut Poland, PIWet-PIB	Swieton,E.;Smietanka,K.
EPI3183472	HA	Poland	2024-Feb-13	EPI_ISL_19033553	A/domestic_goose/Poland/H49-W/2024(H5N1)	National Veterinary Research Institut Poland, PIWet-PIB	National Veterinary Research Institut Poland, PIWet-PIB	Swieton,E.;Smietanka,K.
EPI3183460	PA	Poland	2024-Feb-13	EPI_ISL_19033551	A/domestic_goose/Poland/H48-D1/2024(H5N1)	National Veterinary Research Institut Poland, PIWet-PIB	National Veterinary Research Institut Poland, PIWet-PIB	Swieton,E.;Smietanka,K.
EPI3183461	PB2	Poland	2024-Feb-13	EPI_ISL_19033551	A/domestic_goose/Poland/H48-D1/2024(H5N1)	National Veterinary Research Institut Poland, PIWet-PIB	National Veterinary Research Institut Poland, PIWet-PIB	Swieton,E.;Smietanka,K.
EPI3183462	PB1	Poland	2024-Feb-13	EPI_ISL_19033551	A/domestic_goose/Poland/H48-D1/2024(H5N1)	National Veterinary Research Institut Poland, PIWet-PIB	National Veterinary Research Institut Poland, PIWet-PIB	Swieton,E.;Smietanka,K.
EPI3183457	NP	Poland	2024-Feb-13	EPI_ISL_19033551	A/domestic_goose/Poland/H48-D1/2024(H5N1)	National Veterinary Research Institut Poland, PIWet-PIB	National Veterinary Research Institut Poland, PIWet-PIB	Swieton,E.;Smietanka,K.
EPI3183458	NS	Poland	2024-Feb-13	EPI_ISL_19033551	A/domestic_goose/Poland/H48-D1/2024(H5N1)	National Veterinary Research Institut Poland, PIWet-PIB	National Veterinary Research Institut Poland, PIWet-PIB	Swieton,E.;Smietanka,K.
EPI3183459	MP	Poland	2024-Feb-13	EPI_ISL_19033551	A/domestic_goose/Poland/H48-D1/2024(H5N1)	National Veterinary Research Institut Poland, PIWet-PIB	National Veterinary Research Institut Poland, PIWet-PIB	Swieton,E.;Smietanka,K.
EPI3183463	NA	Poland	2024-Feb-13	EPI_ISL_19033551	A/domestic_goose/Poland/H48-D1/2024(H5N1)	National Veterinary Research Institut Poland, PIWet-PIB	National Veterinary Research Institut Poland, PIWet-PIB	Swieton,E.;Smietanka,K.
EPI3183464	HA	Poland	2024-Feb-13	EPI_ISL_19033551	A/domestic_goose/Poland/H48-D1/2024(H5N1)	National Veterinary Research Institut Poland, PIWet-PIB	National Veterinary Research Institut Poland, PIWet-PIB	Swieton,E.;Smietanka,K.
EPI3062876	NP	Czech Republic	2024-Feb-05	EPI_ISL_18928983	A/domestic_goose/Czech_Republic/2270-3/2024	State Veterinary Institute Prague	State Veterinary Institute Prague	Nagy,Alexander;Cernikova,Lenka;Klickova,Eliska;Haban,Lubomir;Sterbova,Michaela;Orenicova,Kristina
EPI3062877	NS	Czech Republic	2024-Feb-05	EPI_ISL_18928983	A/domestic_goose/Czech_Republic/2270-3/2024	State Veterinary Institute Prague	State Veterinary Institute Prague	Nagy,Alexander;Cernikova,Lenka;Klickova,Eliska;Haban,Lubomir;Sterbova,Michaela;Orenicova,Kristina
EPI3062878	MP	Czech Republic	2024-Feb-05	EPI_ISL_18928983	A/domestic_goose/Czech_Republic/2270-3/2024	State Veterinary Institute Prague	State Veterinary Institute Prague	Nagy,Alexander;Cernikova,Lenka;Klickova,Eliska;Haban,Lubomir;Sterbova,Michaela;Orenicova,Kristina
EPI3062879	PA	Czech Republic	2024-Feb-05	EPI_ISL_18928983	A/domestic_goose/Czech_Republic/2270-3/2024	State Veterinary Institute Prague	State Veterinary Institute Prague	Nagy,Alexander;Cernikova,Lenka;Klickova,Eliska;Haban,Lubomir;Sterbova,Michaela;Orenicova,Kristina
EPI3062882	NA	Czech Republic	2024-Feb-05	EPI_ISL_18928983	A/domestic_goose/Czech_Republic/2270-3/2024	State Veterinary Institute Prague	State Veterinary Institute Prague	Nagy,Alexander;Cernikova,Lenka;Klickova,Eliska;Haban,Lubomir;Sterbova,Michaela;Orenicova,Kristina
EPI3062883	HA	Czech Republic	2024-Feb-05	EPI_ISL_18928983	A/domestic_goose/Czech_Republic/2270-3/2024	State Veterinary Institute Prague	State Veterinary Institute Prague	Nagy,Alexander;Cernikova,Lenka;Klickova,Eliska;Haban,Lubomir;Sterbova,Michaela;Orenicova,Kristina
EPI3062880	PB2	Czech Republic	2024-Feb-05	EPI_ISL_18928983	A/domestic_goose/Czech_Republic/2270-3/2024	State Veterinary Institute Prague	State Veterinary Institute Prague	Nagy,Alexander;Cernikova,Lenka;Klickova,Eliska;Haban,Lubomir;Sterbova,Michaela;Orenicova,Kristina
EPI3062881	PB1	Czech Republic	2024-Feb-05	EPI_ISL_18928983	A/domestic_goose/Czech_Republic/2270-3/2024	State Veterinary Institute Prague	State Veterinary Institute Prague	Nagy,Alexander;Cernikova,Lenka;Klickova,Eliska;Haban,Lubomir;Sterbova,Michaela;Orenicova,Kristina
EPI2744847	NP	United Kingdom	2023-Mar-06	EPI_ISL_18258054	A/pink-footed_goose/England/398763/2023	Animal and Plant Health Agency (APHA)	Animal and Plant Health Agency (APHA)
EPI2744848	NS	United Kingdom	2023-Mar-06	EPI_ISL_18258054	A/pink-footed_goose/England/398763/2023	Animal and Plant Health Agency (APHA)	Animal and Plant Health Agency (APHA)
EPI2744849	MP	United Kingdom	2023-Mar-06	EPI_ISL_18258054	A/pink-footed_goose/England/398763/2023	Animal and Plant Health Agency (APHA)	Animal and Plant Health Agency (APHA)
EPI2744850	PA	United Kingdom	2023-Mar-06	EPI_ISL_18258054	A/pink-footed_goose/England/398763/2023	Animal and Plant Health Agency (APHA)	Animal and Plant Health Agency (APHA)
EPI2744851	PB2	United Kingdom	2023-Mar-06	EPI_ISL_18258054	A/pink-footed_goose/England/398763/2023	Animal and Plant Health Agency (APHA)	Animal and Plant Health Agency (APHA)
EPI2744852	PB1	United Kingdom	2023-Mar-06	EPI_ISL_18258054	A/pink-footed_goose/England/398763/2023	Animal and Plant Health Agency (APHA)	Animal and Plant Health Agency (APHA)
EPI2744853	NA	United Kingdom	2023-Mar-06	EPI_ISL_18258054	A/pink-footed_goose/England/398763/2023	Animal and Plant Health Agency (APHA)	Animal and Plant Health Agency (APHA)
EPI2744854	HA	United Kingdom	2023-Mar-06	EPI_ISL_18258054	A/pink-footed_goose/England/398763/2023	Animal and Plant Health Agency (APHA)	Animal and Plant Health Agency (APHA)
EPI2744839	NP	United Kingdom	2023-Feb-27	EPI_ISL_18258052	A/pink-footed_goose/England/122925/2023	Animal and Plant Health Agency (APHA)	Animal and Plant Health Agency (APHA)
EPI2744840	NS	United Kingdom	2023-Feb-27	EPI_ISL_18258052	A/pink-footed_goose/England/122925/2023	Animal and Plant Health Agency (APHA)	Animal and Plant Health Agency (APHA)
EPI2744841	MP	United Kingdom	2023-Feb-27	EPI_ISL_18258052	A/pink-footed_goose/England/122925/2023	Animal and Plant Health Agency (APHA)	Animal and Plant Health Agency (APHA)
EPI2744842	PA	United Kingdom	2023-Feb-27	EPI_ISL_18258052	A/pink-footed_goose/England/122925/2023	Animal and Plant Health Agency (APHA)	Animal and Plant Health Agency (APHA)
EPI2744843	PB2	United Kingdom	2023-Feb-27	EPI_ISL_18258052	A/pink-footed_goose/England/122925/2023	Animal and Plant Health Agency (APHA)	Animal and Plant Health Agency (APHA)
EPI2744844	PB1	United Kingdom	2023-Feb-27	EPI_ISL_18258052	A/pink-footed_goose/England/122925/2023	Animal and Plant Health Agency (APHA)	Animal and Plant Health Agency (APHA)
EPI2744845	NA	United Kingdom	2023-Feb-27	EPI_ISL_18258052	A/pink-footed_goose/England/122925/2023	Animal and Plant Health Agency (APHA)	Animal and Plant Health Agency (APHA)
EPI2744846	HA	United Kingdom	2023-Feb-27	EPI_ISL_18258052	A/pink-footed_goose/England/122925/2023	Animal and Plant Health Agency (APHA)	Animal and Plant Health Agency (APHA)
EPI2464363	NP	United Kingdom	2023-Feb-14	EPI_ISL_17214732	A/greylag_goose/England/321390/2023	Animal and Plant Health Agency (APHA)	Animal and Plant Health Agency (APHA)
EPI2464364	NS	United Kingdom	2023-Feb-14	EPI_ISL_17214732	A/greylag_goose/England/321390/2023	Animal and Plant Health Agency (APHA)	Animal and Plant Health Agency (APHA)
EPI2464365	MP	United Kingdom	2023-Feb-14	EPI_ISL_17214732	A/greylag_goose/England/321390/2023	Animal and Plant Health Agency (APHA)	Animal and Plant Health Agency (APHA)
EPI2464366	PA	United Kingdom	2023-Feb-14	EPI_ISL_17214732	A/greylag_goose/England/321390/2023	Animal and Plant Health Agency (APHA)	Animal and Plant Health Agency (APHA)
EPI2464367	PB2	United Kingdom	2023-Feb-14	EPI_ISL_17214732	A/greylag_goose/England/321390/2023	Animal and Plant Health Agency (APHA)	Animal and Plant Health Agency (APHA)
EPI2464368	PB1	United Kingdom	2023-Feb-14	EPI_ISL_17214732	A/greylag_goose/England/321390/2023	Animal and Plant Health Agency (APHA)	Animal and Plant Health Agency (APHA)
EPI2464369	NA	United Kingdom	2023-Feb-14	EPI_ISL_17214732	A/greylag_goose/England/321390/2023	Animal and Plant Health Agency (APHA)	Animal and Plant Health Agency (APHA)
EPI2464370	HA	United Kingdom	2023-Feb-14	EPI_ISL_17214732	A/greylag_goose/England/321390/2023	Animal and Plant Health Agency (APHA)	Animal and Plant Health Agency (APHA)
EPI2437351	NP	United Kingdom	2023-Jan-30	EPI_ISL_17072339	A/canada_goose/England/121823/2023	Animal and Plant Health Agency (APHA)	Animal and Plant Health Agency (APHA)
EPI2437357	NA	United Kingdom	2023-Jan-30	EPI_ISL_17072339	A/canada_goose/England/121823/2023	Animal and Plant Health Agency (APHA)	Animal and Plant Health Agency (APHA)
EPI2437358	HA	United Kingdom	2023-Jan-30	EPI_ISL_17072339	A/canada_goose/England/121823/2023	Animal and Plant Health Agency (APHA)	Animal and Plant Health Agency (APHA)
EPI2437352	NS	United Kingdom	2023-Jan-30	EPI_ISL_17072339	A/canada_goose/England/121823/2023	Animal and Plant Health Agency (APHA)	Animal and Plant Health Agency (APHA)
EPI2437353	MP	United Kingdom	2023-Jan-30	EPI_ISL_17072339	A/canada_goose/England/121823/2023	Animal and Plant Health Agency (APHA)	Animal and Plant Health Agency (APHA)
EPI2437354	PA	United Kingdom	2023-Jan-30	EPI_ISL_17072339	A/canada_goose/England/121823/2023	Animal and Plant Health Agency (APHA)	Animal and Plant Health Agency (APHA)
EPI2437355	PB2	United Kingdom	2023-Jan-30	EPI_ISL_17072339	A/canada_goose/England/121823/2023	Animal and Plant Health Agency (APHA)	Animal and Plant Health Agency (APHA)
EPI2437356	PB1	United Kingdom	2023-Jan-30	EPI_ISL_17072339	A/canada_goose/England/121823/2023	Animal and Plant Health Agency (APHA)	Animal and Plant Health Agency (APHA)
EPI2352699	NP	United Kingdom	2022-Dec-29	EPI_ISL_16811205	A/Pink-Footed_Goose/England/120645/2022	Animal and Plant Health Agency (APHA)	Animal and Plant Health Agency (APHA)
EPI2352705	NA	United Kingdom	2022-Dec-29	EPI_ISL_16811205	A/Pink-Footed_Goose/England/120645/2022	Animal and Plant Health Agency (APHA)	Animal and Plant Health Agency (APHA)
EPI2352706	HA	United Kingdom	2022-Dec-29	EPI_ISL_16811205	A/Pink-Footed_Goose/England/120645/2022	Animal and Plant Health Agency (APHA)	Animal and Plant Health Agency (APHA)
EPI2352700	NS	United Kingdom	2022-Dec-29	EPI_ISL_16811205	A/Pink-Footed_Goose/England/120645/2022	Animal and Plant Health Agency (APHA)	Animal and Plant Health Agency (APHA)
EPI2352701	MP	United Kingdom	2022-Dec-29	EPI_ISL_16811205	A/Pink-Footed_Goose/England/120645/2022	Animal and Plant Health Agency (APHA)	Animal and Plant Health Agency (APHA)
EPI2352702	PA	United Kingdom	2022-Dec-29	EPI_ISL_16811205	A/Pink-Footed_Goose/England/120645/2022	Animal and Plant Health Agency (APHA)	Animal and Plant Health Agency (APHA)
EPI2352703	PB2	United Kingdom	2022-Dec-29	EPI_ISL_16811205	A/Pink-Footed_Goose/England/120645/2022	Animal and Plant Health Agency (APHA)	Animal and Plant Health Agency (APHA)
EPI2352704	PB1	United Kingdom	2022-Dec-29	EPI_ISL_16811205	A/Pink-Footed_Goose/England/120645/2022	Animal and Plant Health Agency (APHA)	Animal and Plant Health Agency (APHA)
EPI2352667	NP	United Kingdom	2022-Dec-30	EPI_ISL_16811201	A/Greylag_Goose/England/120696/2022	Animal and Plant Health Agency (APHA)	Animal and Plant Health Agency (APHA)
EPI2352669	NS	United Kingdom	2022-Dec-30	EPI_ISL_16811201	A/Greylag_Goose/England/120696/2022	Animal and Plant Health Agency (APHA)	Animal and Plant Health Agency (APHA)
EPI2352671	MP	United Kingdom	2022-Dec-30	EPI_ISL_16811201	A/Greylag_Goose/England/120696/2022	Animal and Plant Health Agency (APHA)	Animal and Plant Health Agency (APHA)
EPI2352673	PA	United Kingdom	2022-Dec-30	EPI_ISL_16811201	A/Greylag_Goose/England/120696/2022	Animal and Plant Health Agency (APHA)	Animal and Plant Health Agency (APHA)
EPI2352675	PB2	United Kingdom	2022-Dec-30	EPI_ISL_16811201	A/Greylag_Goose/England/120696/2022	Animal and Plant Health Agency (APHA)	Animal and Plant Health Agency (APHA)
EPI2352677	PB1	United Kingdom	2022-Dec-30	EPI_ISL_16811201	A/Greylag_Goose/England/120696/2022	Animal and Plant Health Agency (APHA)	Animal and Plant Health Agency (APHA)
EPI2352679	NA	United Kingdom	2022-Dec-30	EPI_ISL_16811201	A/Greylag_Goose/England/120696/2022	Animal and Plant Health Agency (APHA)	Animal and Plant Health Agency (APHA)
EPI2352681	HA	United Kingdom	2022-Dec-30	EPI_ISL_16811201	A/Greylag_Goose/England/120696/2022	Animal and Plant Health Agency (APHA)	Animal and Plant Health Agency (APHA)
EPI2352618	NP	United Kingdom	2023-Jan-06	EPI_ISL_16811195	A/barnacle_goose/Scotland/008625/2023	Animal and Plant Health Agency (APHA)	Animal and Plant Health Agency (APHA)
EPI2352620	NS	United Kingdom	2023-Jan-06	EPI_ISL_16811195	A/barnacle_goose/Scotland/008625/2023	Animal and Plant Health Agency (APHA)	Animal and Plant Health Agency (APHA)
EPI2352622	MP	United Kingdom	2023-Jan-06	EPI_ISL_16811195	A/barnacle_goose/Scotland/008625/2023	Animal and Plant Health Agency (APHA)	Animal and Plant Health Agency (APHA)
EPI2352624	PA	United Kingdom	2023-Jan-06	EPI_ISL_16811195	A/barnacle_goose/Scotland/008625/2023	Animal and Plant Health Agency (APHA)	Animal and Plant Health Agency (APHA)
EPI2352626	PB2	United Kingdom	2023-Jan-06	EPI_ISL_16811195	A/barnacle_goose/Scotland/008625/2023	Animal and Plant Health Agency (APHA)	Animal and Plant Health Agency (APHA)
EPI2352629	PB1	United Kingdom	2023-Jan-06	EPI_ISL_16811195	A/barnacle_goose/Scotland/008625/2023	Animal and Plant Health Agency (APHA)	Animal and Plant Health Agency (APHA)
EPI2352631	NA	United Kingdom	2023-Jan-06	EPI_ISL_16811195	A/barnacle_goose/Scotland/008625/2023	Animal and Plant Health Agency (APHA)	Animal and Plant Health Agency (APHA)
EPI2352633	HA	United Kingdom	2023-Jan-06	EPI_ISL_16811195	A/barnacle_goose/Scotland/008625/2023	Animal and Plant Health Agency (APHA)	Animal and Plant Health Agency (APHA)
EPI2300723	NP	United Kingdom	2022-Dec-17	EPI_ISL_16574736	A/goose/England/396398/2022	Animal and Plant Health Agency (APHA)	Animal and Plant Health Agency (APHA)
EPI2300725	NS	United Kingdom	2022-Dec-17	EPI_ISL_16574736	A/goose/England/396398/2022	Animal and Plant Health Agency (APHA)	Animal and Plant Health Agency (APHA)
EPI2300727	MP	United Kingdom	2022-Dec-17	EPI_ISL_16574736	A/goose/England/396398/2022	Animal and Plant Health Agency (APHA)	Animal and Plant Health Agency (APHA)
EPI2300729	PA	United Kingdom	2022-Dec-17	EPI_ISL_16574736	A/goose/England/396398/2022	Animal and Plant Health Agency (APHA)	Animal and Plant Health Agency (APHA)
EPI2300731	PB2	United Kingdom	2022-Dec-17	EPI_ISL_16574736	A/goose/England/396398/2022	Animal and Plant Health Agency (APHA)	Animal and Plant Health Agency (APHA)
EPI2300733	PB1	United Kingdom	2022-Dec-17	EPI_ISL_16574736	A/goose/England/396398/2022	Animal and Plant Health Agency (APHA)	Animal and Plant Health Agency (APHA)
EPI2300735	NA	United Kingdom	2022-Dec-17	EPI_ISL_16574736	A/goose/England/396398/2022	Animal and Plant Health Agency (APHA)	Animal and Plant Health Agency (APHA)
EPI2300737	HA	United Kingdom	2022-Dec-17	EPI_ISL_16574736	A/goose/England/396398/2022	Animal and Plant Health Agency (APHA)	Animal and Plant Health Agency (APHA)
EPI2300677	NP	United Kingdom	2022-Dec-10	EPI_ISL_16574697	A/canada_goose/England/396207/2022	Animal and Plant Health Agency (APHA)	Animal and Plant Health Agency (APHA)
EPI2300679	NS	United Kingdom	2022-Dec-10	EPI_ISL_16574697	A/canada_goose/England/396207/2022	Animal and Plant Health Agency (APHA)	Animal and Plant Health Agency (APHA)
EPI2300680	MP	United Kingdom	2022-Dec-10	EPI_ISL_16574697	A/canada_goose/England/396207/2022	Animal and Plant Health Agency (APHA)	Animal and Plant Health Agency (APHA)
EPI2300682	PA	United Kingdom	2022-Dec-10	EPI_ISL_16574697	A/canada_goose/England/396207/2022	Animal and Plant Health Agency (APHA)	Animal and Plant Health Agency (APHA)
EPI2300683	PB2	United Kingdom	2022-Dec-10	EPI_ISL_16574697	A/canada_goose/England/396207/2022	Animal and Plant Health Agency (APHA)	Animal and Plant Health Agency (APHA)
EPI2300684	PB1	United Kingdom	2022-Dec-10	EPI_ISL_16574697	A/canada_goose/England/396207/2022	Animal and Plant Health Agency (APHA)	Animal and Plant Health Agency (APHA)
EPI2300687	NA	United Kingdom	2022-Dec-10	EPI_ISL_16574697	A/canada_goose/England/396207/2022	Animal and Plant Health Agency (APHA)	Animal and Plant Health Agency (APHA)
EPI2300692	HA	United Kingdom	2022-Dec-10	EPI_ISL_16574697	A/canada_goose/England/396207/2022	Animal and Plant Health Agency (APHA)	Animal and Plant Health Agency (APHA)
EPI2300629	NP	United Kingdom	2022-Dec-21	EPI_ISL_16574669	A/greylag_goose/England/120485/2022	Animal and Plant Health Agency (APHA)	Animal and Plant Health Agency (APHA)
EPI2300630	NS	United Kingdom	2022-Dec-21	EPI_ISL_16574669	A/greylag_goose/England/120485/2022	Animal and Plant Health Agency (APHA)	Animal and Plant Health Agency (APHA)
EPI2300632	MP	United Kingdom	2022-Dec-21	EPI_ISL_16574669	A/greylag_goose/England/120485/2022	Animal and Plant Health Agency (APHA)	Animal and Plant Health Agency (APHA)
EPI2300634	PA	United Kingdom	2022-Dec-21	EPI_ISL_16574669	A/greylag_goose/England/120485/2022	Animal and Plant Health Agency (APHA)	Animal and Plant Health Agency (APHA)
EPI2300636	PB2	United Kingdom	2022-Dec-21	EPI_ISL_16574669	A/greylag_goose/England/120485/2022	Animal and Plant Health Agency (APHA)	Animal and Plant Health Agency (APHA)
EPI2300639	PB1	United Kingdom	2022-Dec-21	EPI_ISL_16574669	A/greylag_goose/England/120485/2022	Animal and Plant Health Agency (APHA)	Animal and Plant Health Agency (APHA)
EPI2300641	NA	United Kingdom	2022-Dec-21	EPI_ISL_16574669	A/greylag_goose/England/120485/2022	Animal and Plant Health Agency (APHA)	Animal and Plant Health Agency (APHA)
EPI2300643	HA	United Kingdom	2022-Dec-21	EPI_ISL_16574669	A/greylag_goose/England/120485/2022	Animal and Plant Health Agency (APHA)	Animal and Plant Health Agency (APHA)
EPI2300613	NP	United Kingdom	2022-Dec-15	EPI_ISL_16574657	A/greylag_goose/England/120308/2022	Animal and Plant Health Agency (APHA)	Animal and Plant Health Agency (APHA)
EPI2300614	NS	United Kingdom	2022-Dec-15	EPI_ISL_16574657	A/greylag_goose/England/120308/2022	Animal and Plant Health Agency (APHA)	Animal and Plant Health Agency (APHA)
EPI2300616	MP	United Kingdom	2022-Dec-15	EPI_ISL_16574657	A/greylag_goose/England/120308/2022	Animal and Plant Health Agency (APHA)	Animal and Plant Health Agency (APHA)
EPI2300618	PA	United Kingdom	2022-Dec-15	EPI_ISL_16574657	A/greylag_goose/England/120308/2022	Animal and Plant Health Agency (APHA)	Animal and Plant Health Agency (APHA)
EPI2300620	PB2	United Kingdom	2022-Dec-15	EPI_ISL_16574657	A/greylag_goose/England/120308/2022	Animal and Plant Health Agency (APHA)	Animal and Plant Health Agency (APHA)
EPI2300623	PB1	United Kingdom	2022-Dec-15	EPI_ISL_16574657	A/greylag_goose/England/120308/2022	Animal and Plant Health Agency (APHA)	Animal and Plant Health Agency (APHA)
EPI2300625	NA	United Kingdom	2022-Dec-15	EPI_ISL_16574657	A/greylag_goose/England/120308/2022	Animal and Plant Health Agency (APHA)	Animal and Plant Health Agency (APHA)
EPI2300628	HA	United Kingdom	2022-Dec-15	EPI_ISL_16574657	A/greylag_goose/England/120308/2022	Animal and Plant Health Agency (APHA)	Animal and Plant Health Agency (APHA)
EPI2300597	NP	United Kingdom	2022-Dec-15	EPI_ISL_16574644	A/canada_goose/England/120296/2022	Animal and Plant Health Agency (APHA)	Animal and Plant Health Agency (APHA)
EPI2300598	NS	United Kingdom	2022-Dec-15	EPI_ISL_16574644	A/canada_goose/England/120296/2022	Animal and Plant Health Agency (APHA)	Animal and Plant Health Agency (APHA)
EPI2300599	MP	United Kingdom	2022-Dec-15	EPI_ISL_16574644	A/canada_goose/England/120296/2022	Animal and Plant Health Agency (APHA)	Animal and Plant Health Agency (APHA)
EPI2300602	PA	United Kingdom	2022-Dec-15	EPI_ISL_16574644	A/canada_goose/England/120296/2022	Animal and Plant Health Agency (APHA)	Animal and Plant Health Agency (APHA)
EPI2300603	PB2	United Kingdom	2022-Dec-15	EPI_ISL_16574644	A/canada_goose/England/120296/2022	Animal and Plant Health Agency (APHA)	Animal and Plant Health Agency (APHA)
EPI2300606	PB1	United Kingdom	2022-Dec-15	EPI_ISL_16574644	A/canada_goose/England/120296/2022	Animal and Plant Health Agency (APHA)	Animal and Plant Health Agency (APHA)
EPI2300609	NA	United Kingdom	2022-Dec-15	EPI_ISL_16574644	A/canada_goose/England/120296/2022	Animal and Plant Health Agency (APHA)	Animal and Plant Health Agency (APHA)
EPI2300612	HA	United Kingdom	2022-Dec-15	EPI_ISL_16574644	A/canada_goose/England/120296/2022	Animal and Plant Health Agency (APHA)	Animal and Plant Health Agency (APHA)
EPI2300445	NP	United Kingdom	2022-Dec-21	EPI_ISL_16574500	A/domestic_goose/Scotland/171709/2022	Animal and Plant Health Agency (APHA)	Animal and Plant Health Agency (APHA)
EPI2300446	NS	United Kingdom	2022-Dec-21	EPI_ISL_16574500	A/domestic_goose/Scotland/171709/2022	Animal and Plant Health Agency (APHA)	Animal and Plant Health Agency (APHA)
EPI2300447	MP	United Kingdom	2022-Dec-21	EPI_ISL_16574500	A/domestic_goose/Scotland/171709/2022	Animal and Plant Health Agency (APHA)	Animal and Plant Health Agency (APHA)
EPI2300448	PA	United Kingdom	2022-Dec-21	EPI_ISL_16574500	A/domestic_goose/Scotland/171709/2022	Animal and Plant Health Agency (APHA)	Animal and Plant Health Agency (APHA)
EPI2300449	PB2	United Kingdom	2022-Dec-21	EPI_ISL_16574500	A/domestic_goose/Scotland/171709/2022	Animal and Plant Health Agency (APHA)	Animal and Plant Health Agency (APHA)
EPI2300450	PB1	United Kingdom	2022-Dec-21	EPI_ISL_16574500	A/domestic_goose/Scotland/171709/2022	Animal and Plant Health Agency (APHA)	Animal and Plant Health Agency (APHA)
EPI2300451	NA	United Kingdom	2022-Dec-21	EPI_ISL_16574500	A/domestic_goose/Scotland/171709/2022	Animal and Plant Health Agency (APHA)	Animal and Plant Health Agency (APHA)
EPI2300452	HA	United Kingdom	2022-Dec-21	EPI_ISL_16574500	A/domestic_goose/Scotland/171709/2022	Animal and Plant Health Agency (APHA)	Animal and Plant Health Agency (APHA)
EPI2293001	NP	Spain	2022-Nov-08	EPI_ISL_16524594	A/wild_goose/Spain/22VIR12774-43_4213-1/2022	Istituto Zooprofilattico Sperimentale delle Venezie, EU/OIE/Reference Laboratory and FAO Reference Centre for AI and ND	Istituto Zooprofilattico Sperimentale Delle Venezie	Ruano,M.J.; Rocha,A.; Sanchez,A.; Aguero,M.; Pastori, A.; Zecchin, B.; Fusaro, A.; Schivo, A.; Salviato, A.; Palumbo, E.; Giussani, E.; Monne, I.; Terregino, C.
EPI2293002	NS	Spain	2022-Nov-08	EPI_ISL_16524594	A/wild_goose/Spain/22VIR12774-43_4213-1/2022	Istituto Zooprofilattico Sperimentale delle Venezie, EU/OIE/Reference Laboratory and FAO Reference Centre for AI and ND	Istituto Zooprofilattico Sperimentale Delle Venezie	Ruano,M.J.; Rocha,A.; Sanchez,A.; Aguero,M.; Pastori, A.; Zecchin, B.; Fusaro, A.; Schivo, A.; Salviato, A.; Palumbo, E.; Giussani, E.; Monne, I.; Terregino, C.
EPI2293003	MP	Spain	2022-Nov-08	EPI_ISL_16524594	A/wild_goose/Spain/22VIR12774-43_4213-1/2022	Istituto Zooprofilattico Sperimentale delle Venezie, EU/OIE/Reference Laboratory and FAO Reference Centre for AI and ND	Istituto Zooprofilattico Sperimentale Delle Venezie	Ruano,M.J.; Rocha,A.; Sanchez,A.; Aguero,M.; Pastori, A.; Zecchin, B.; Fusaro, A.; Schivo, A.; Salviato, A.; Palumbo, E.; Giussani, E.; Monne, I.; Terregino, C.
EPI2293004	PA	Spain	2022-Nov-08	EPI_ISL_16524594	A/wild_goose/Spain/22VIR12774-43_4213-1/2022	Istituto Zooprofilattico Sperimentale delle Venezie, EU/OIE/Reference Laboratory and FAO Reference Centre for AI and ND	Istituto Zooprofilattico Sperimentale Delle Venezie	Ruano,M.J.; Rocha,A.; Sanchez,A.; Aguero,M.; Pastori, A.; Zecchin, B.; Fusaro, A.; Schivo, A.; Salviato, A.; Palumbo, E.; Giussani, E.; Monne, I.; Terregino, C.
EPI2293005	PB2	Spain	2022-Nov-08	EPI_ISL_16524594	A/wild_goose/Spain/22VIR12774-43_4213-1/2022	Istituto Zooprofilattico Sperimentale delle Venezie, EU/OIE/Reference Laboratory and FAO Reference Centre for AI and ND	Istituto Zooprofilattico Sperimentale Delle Venezie	Ruano,M.J.; Rocha,A.; Sanchez,A.; Aguero,M.; Pastori, A.; Zecchin, B.; Fusaro, A.; Schivo, A.; Salviato, A.; Palumbo, E.; Giussani, E.; Monne, I.; Terregino, C.
EPI2293006	PB1	Spain	2022-Nov-08	EPI_ISL_16524594	A/wild_goose/Spain/22VIR12774-43_4213-1/2022	Istituto Zooprofilattico Sperimentale delle Venezie, EU/OIE/Reference Laboratory and FAO Reference Centre for AI and ND	Istituto Zooprofilattico Sperimentale Delle Venezie	Ruano,M.J.; Rocha,A.; Sanchez,A.; Aguero,M.; Pastori, A.; Zecchin, B.; Fusaro, A.; Schivo, A.; Salviato, A.; Palumbo, E.; Giussani, E.; Monne, I.; Terregino, C.
EPI2293007	NA	Spain	2022-Nov-08	EPI_ISL_16524594	A/wild_goose/Spain/22VIR12774-43_4213-1/2022	Istituto Zooprofilattico Sperimentale delle Venezie, EU/OIE/Reference Laboratory and FAO Reference Centre for AI and ND	Istituto Zooprofilattico Sperimentale Delle Venezie	Ruano,M.J.; Rocha,A.; Sanchez,A.; Aguero,M.; Pastori, A.; Zecchin, B.; Fusaro, A.; Schivo, A.; Salviato, A.; Palumbo, E.; Giussani, E.; Monne, I.; Terregino, C.
EPI2293008	HA	Spain	2022-Nov-08	EPI_ISL_16524594	A/wild_goose/Spain/22VIR12774-43_4213-1/2022	Istituto Zooprofilattico Sperimentale delle Venezie, EU/OIE/Reference Laboratory and FAO Reference Centre for AI and ND	Istituto Zooprofilattico Sperimentale Delle Venezie	Ruano,M.J.; Rocha,A.; Sanchez,A.; Aguero,M.; Pastori, A.; Zecchin, B.; Fusaro, A.; Schivo, A.; Salviato, A.; Palumbo, E.; Giussani, E.; Monne, I.; Terregino, C.
EPI2291527	NP	Spain	2022-Aug-29	EPI_ISL_16507098	A/wild_goose/Spain/22VIR12774-16_3024-6/2022	Istituto Zooprofilattico Sperimentale delle Venezie, EU/OIE/Reference Laboratory and FAO Reference Centre for AI and ND	Istituto Zooprofilattico Sperimentale Delle Venezie	Ruano,M.J.; Rocha,A.; Sanchez,A.; Aguero,M.; Pastori, A.; Zecchin, B.; Fusaro, A.; Schivo, A.; Salviato, A.; Palumbo, E.; Giussani, E.; Monne, I.; Terregino, C.
EPI2291528	NS	Spain	2022-Aug-29	EPI_ISL_16507098	A/wild_goose/Spain/22VIR12774-16_3024-6/2022	Istituto Zooprofilattico Sperimentale delle Venezie, EU/OIE/Reference Laboratory and FAO Reference Centre for AI and ND	Istituto Zooprofilattico Sperimentale Delle Venezie	Ruano,M.J.; Rocha,A.; Sanchez,A.; Aguero,M.; Pastori, A.; Zecchin, B.; Fusaro, A.; Schivo, A.; Salviato, A.; Palumbo, E.; Giussani, E.; Monne, I.; Terregino, C.
EPI2291529	MP	Spain	2022-Aug-29	EPI_ISL_16507098	A/wild_goose/Spain/22VIR12774-16_3024-6/2022	Istituto Zooprofilattico Sperimentale delle Venezie, EU/OIE/Reference Laboratory and FAO Reference Centre for AI and ND	Istituto Zooprofilattico Sperimentale Delle Venezie	Ruano,M.J.; Rocha,A.; Sanchez,A.; Aguero,M.; Pastori, A.; Zecchin, B.; Fusaro, A.; Schivo, A.; Salviato, A.; Palumbo, E.; Giussani, E.; Monne, I.; Terregino, C.
EPI2291530	PA	Spain	2022-Aug-29	EPI_ISL_16507098	A/wild_goose/Spain/22VIR12774-16_3024-6/2022	Istituto Zooprofilattico Sperimentale delle Venezie, EU/OIE/Reference Laboratory and FAO Reference Centre for AI and ND	Istituto Zooprofilattico Sperimentale Delle Venezie	Ruano,M.J.; Rocha,A.; Sanchez,A.; Aguero,M.; Pastori, A.; Zecchin, B.; Fusaro, A.; Schivo, A.; Salviato, A.; Palumbo, E.; Giussani, E.; Monne, I.; Terregino, C.
EPI2291531	PB2	Spain	2022-Aug-29	EPI_ISL_16507098	A/wild_goose/Spain/22VIR12774-16_3024-6/2022	Istituto Zooprofilattico Sperimentale delle Venezie, EU/OIE/Reference Laboratory and FAO Reference Centre for AI and ND	Istituto Zooprofilattico Sperimentale Delle Venezie	Ruano,M.J.; Rocha,A.; Sanchez,A.; Aguero,M.; Pastori, A.; Zecchin, B.; Fusaro, A.; Schivo, A.; Salviato, A.; Palumbo, E.; Giussani, E.; Monne, I.; Terregino, C.
EPI2291532	PB1	Spain	2022-Aug-29	EPI_ISL_16507098	A/wild_goose/Spain/22VIR12774-16_3024-6/2022	Istituto Zooprofilattico Sperimentale delle Venezie, EU/OIE/Reference Laboratory and FAO Reference Centre for AI and ND	Istituto Zooprofilattico Sperimentale Delle Venezie	Ruano,M.J.; Rocha,A.; Sanchez,A.; Aguero,M.; Pastori, A.; Zecchin, B.; Fusaro, A.; Schivo, A.; Salviato, A.; Palumbo, E.; Giussani, E.; Monne, I.; Terregino, C.
EPI2291533	NA	Spain	2022-Aug-29	EPI_ISL_16507098	A/wild_goose/Spain/22VIR12774-16_3024-6/2022	Istituto Zooprofilattico Sperimentale delle Venezie, EU/OIE/Reference Laboratory and FAO Reference Centre for AI and ND	Istituto Zooprofilattico Sperimentale Delle Venezie	Ruano,M.J.; Rocha,A.; Sanchez,A.; Aguero,M.; Pastori, A.; Zecchin, B.; Fusaro, A.; Schivo, A.; Salviato, A.; Palumbo, E.; Giussani, E.; Monne, I.; Terregino, C.
EPI2291534	HA	Spain	2022-Aug-29	EPI_ISL_16507098	A/wild_goose/Spain/22VIR12774-16_3024-6/2022	Istituto Zooprofilattico Sperimentale delle Venezie, EU/OIE/Reference Laboratory and FAO Reference Centre for AI and ND	Istituto Zooprofilattico Sperimentale Delle Venezie	Ruano,M.J.; Rocha,A.; Sanchez,A.; Aguero,M.; Pastori, A.; Zecchin, B.; Fusaro, A.; Schivo, A.; Salviato, A.; Palumbo, E.; Giussani, E.; Monne, I.; Terregino, C.
EPI2232731	NP	United Kingdom	2022-Oct-22	EPI_ISL_15957684	A/domestic_goose/England/138821/2022	Animal and Plant Health Agency (APHA)	Animal and Plant Health Agency (APHA)	Byrne, A.; Howton, N.; Maskell, D.; Mollett, B.; Peers-Dent, J.
EPI2232732	NS	United Kingdom	2022-Oct-22	EPI_ISL_15957684	A/domestic_goose/England/138821/2022	Animal and Plant Health Agency (APHA)	Animal and Plant Health Agency (APHA)	Byrne, A.; Howton, N.; Maskell, D.; Mollett, B.; Peers-Dent, J.
EPI2232733	MP	United Kingdom	2022-Oct-22	EPI_ISL_15957684	A/domestic_goose/England/138821/2022	Animal and Plant Health Agency (APHA)	Animal and Plant Health Agency (APHA)	Byrne, A.; Howton, N.; Maskell, D.; Mollett, B.; Peers-Dent, J.
EPI2232734	PA	United Kingdom	2022-Oct-22	EPI_ISL_15957684	A/domestic_goose/England/138821/2022	Animal and Plant Health Agency (APHA)	Animal and Plant Health Agency (APHA)	Byrne, A.; Howton, N.; Maskell, D.; Mollett, B.; Peers-Dent, J.
EPI2232735	PB2	United Kingdom	2022-Oct-22	EPI_ISL_15957684	A/domestic_goose/England/138821/2022	Animal and Plant Health Agency (APHA)	Animal and Plant Health Agency (APHA)	Byrne, A.; Howton, N.; Maskell, D.; Mollett, B.; Peers-Dent, J.
EPI2232736	PB1	United Kingdom	2022-Oct-22	EPI_ISL_15957684	A/domestic_goose/England/138821/2022	Animal and Plant Health Agency (APHA)	Animal and Plant Health Agency (APHA)	Byrne, A.; Howton, N.; Maskell, D.; Mollett, B.; Peers-Dent, J.
EPI2232737	NA	United Kingdom	2022-Oct-22	EPI_ISL_15957684	A/domestic_goose/England/138821/2022	Animal and Plant Health Agency (APHA)	Animal and Plant Health Agency (APHA)	Byrne, A.; Howton, N.; Maskell, D.; Mollett, B.; Peers-Dent, J.
EPI2232738	HA	United Kingdom	2022-Oct-22	EPI_ISL_15957684	A/domestic_goose/England/138821/2022	Animal and Plant Health Agency (APHA)	Animal and Plant Health Agency (APHA)	Byrne, A.; Howton, N.; Maskell, D.; Mollett, B.; Peers-Dent, J.
EPI2198741	NP	United Kingdom	2022-Oct-10	EPI_ISL_15586116	A/Nene_Goose/Northern_Ireland/013322/2022	Animal and Plant Health Agency (APHA)	Animal and Plant Health Agency (APHA)
EPI2198742	NS	United Kingdom	2022-Oct-10	EPI_ISL_15586116	A/Nene_Goose/Northern_Ireland/013322/2022	Animal and Plant Health Agency (APHA)	Animal and Plant Health Agency (APHA)
EPI2198743	MP	United Kingdom	2022-Oct-10	EPI_ISL_15586116	A/Nene_Goose/Northern_Ireland/013322/2022	Animal and Plant Health Agency (APHA)	Animal and Plant Health Agency (APHA)
EPI2198744	PA	United Kingdom	2022-Oct-10	EPI_ISL_15586116	A/Nene_Goose/Northern_Ireland/013322/2022	Animal and Plant Health Agency (APHA)	Animal and Plant Health Agency (APHA)
EPI2198745	PB2	United Kingdom	2022-Oct-10	EPI_ISL_15586116	A/Nene_Goose/Northern_Ireland/013322/2022	Animal and Plant Health Agency (APHA)	Animal and Plant Health Agency (APHA)
EPI2198746	PB1	United Kingdom	2022-Oct-10	EPI_ISL_15586116	A/Nene_Goose/Northern_Ireland/013322/2022	Animal and Plant Health Agency (APHA)	Animal and Plant Health Agency (APHA)
EPI2198747	NA	United Kingdom	2022-Oct-10	EPI_ISL_15586116	A/Nene_Goose/Northern_Ireland/013322/2022	Animal and Plant Health Agency (APHA)	Animal and Plant Health Agency (APHA)
EPI2198748	HA	United Kingdom	2022-Oct-10	EPI_ISL_15586116	A/Nene_Goose/Northern_Ireland/013322/2022	Animal and Plant Health Agency (APHA)	Animal and Plant Health Agency (APHA)
EPI2158697	NP	United Kingdom	2022-Aug-20	EPI_ISL_14864649	A/domestic_goose/England/107529/2022	Animal and Plant Health Agency (APHA)	Animal and Plant Health Agency (APHA)
EPI2158698	NS	United Kingdom	2022-Aug-20	EPI_ISL_14864649	A/domestic_goose/England/107529/2022	Animal and Plant Health Agency (APHA)	Animal and Plant Health Agency (APHA)
EPI2158699	MP	United Kingdom	2022-Aug-20	EPI_ISL_14864649	A/domestic_goose/England/107529/2022	Animal and Plant Health Agency (APHA)	Animal and Plant Health Agency (APHA)
EPI2158700	PA	United Kingdom	2022-Aug-20	EPI_ISL_14864649	A/domestic_goose/England/107529/2022	Animal and Plant Health Agency (APHA)	Animal and Plant Health Agency (APHA)
EPI2158701	PB2	United Kingdom	2022-Aug-20	EPI_ISL_14864649	A/domestic_goose/England/107529/2022	Animal and Plant Health Agency (APHA)	Animal and Plant Health Agency (APHA)
EPI2158702	PB1	United Kingdom	2022-Aug-20	EPI_ISL_14864649	A/domestic_goose/England/107529/2022	Animal and Plant Health Agency (APHA)	Animal and Plant Health Agency (APHA)
EPI2158703	NA	United Kingdom	2022-Aug-20	EPI_ISL_14864649	A/domestic_goose/England/107529/2022	Animal and Plant Health Agency (APHA)	Animal and Plant Health Agency (APHA)
EPI2158704	HA	United Kingdom	2022-Aug-20	EPI_ISL_14864649	A/domestic_goose/England/107529/2022	Animal and Plant Health Agency (APHA)	Animal and Plant Health Agency (APHA)
EPI1983187	NS	Netherlands	2022-Jan-03	EPI_ISL_9690820	A/goose/Netherlands/22000086-002/2022	Wageningen Bioveterinary Research	Wageningen Bioveterinary Research	Beerens, Nancy; Harders, Frank; Pritz-Verschuren, Sylvia; Roose, Marit; Venema, Sandra; Germeraad, Evelien; Engelsma, Marc; Heutink, Rene
EPI1983188	MP	Netherlands	2022-Jan-03	EPI_ISL_9690820	A/goose/Netherlands/22000086-002/2022	Wageningen Bioveterinary Research	Wageningen Bioveterinary Research	Beerens, Nancy; Harders, Frank; Pritz-Verschuren, Sylvia; Roose, Marit; Venema, Sandra; Germeraad, Evelien; Engelsma, Marc; Heutink, Rene
EPI1983189	PA	Netherlands	2022-Jan-03	EPI_ISL_9690820	A/goose/Netherlands/22000086-002/2022	Wageningen Bioveterinary Research	Wageningen Bioveterinary Research	Beerens, Nancy; Harders, Frank; Pritz-Verschuren, Sylvia; Roose, Marit; Venema, Sandra; Germeraad, Evelien; Engelsma, Marc; Heutink, Rene
EPI1983190	PB2	Netherlands	2022-Jan-03	EPI_ISL_9690820	A/goose/Netherlands/22000086-002/2022	Wageningen Bioveterinary Research	Wageningen Bioveterinary Research	Beerens, Nancy; Harders, Frank; Pritz-Verschuren, Sylvia; Roose, Marit; Venema, Sandra; Germeraad, Evelien; Engelsma, Marc; Heutink, Rene
EPI1983191	PB1	Netherlands	2022-Jan-03	EPI_ISL_9690820	A/goose/Netherlands/22000086-002/2022	Wageningen Bioveterinary Research	Wageningen Bioveterinary Research	Beerens, Nancy; Harders, Frank; Pritz-Verschuren, Sylvia; Roose, Marit; Venema, Sandra; Germeraad, Evelien; Engelsma, Marc; Heutink, Rene
EPI1983192	NA	Netherlands	2022-Jan-03	EPI_ISL_9690820	A/goose/Netherlands/22000086-002/2022	Wageningen Bioveterinary Research	Wageningen Bioveterinary Research	Beerens, Nancy; Harders, Frank; Pritz-Verschuren, Sylvia; Roose, Marit; Venema, Sandra; Germeraad, Evelien; Engelsma, Marc; Heutink, Rene
EPI1983193	HA	Netherlands	2022-Jan-03	EPI_ISL_9690820	A/goose/Netherlands/22000086-002/2022	Wageningen Bioveterinary Research	Wageningen Bioveterinary Research	Beerens, Nancy; Harders, Frank; Pritz-Verschuren, Sylvia; Roose, Marit; Venema, Sandra; Germeraad, Evelien; Engelsma, Marc; Heutink, Rene
EPI1983186	NP	Netherlands	2022-Jan-03	EPI_ISL_9690820	A/goose/Netherlands/22000086-002/2022	Wageningen Bioveterinary Research	Wageningen Bioveterinary Research	Beerens, Nancy; Harders, Frank; Pritz-Verschuren, Sylvia; Roose, Marit; Venema, Sandra; Germeraad, Evelien; Engelsma, Marc; Heutink, Rene
EPI1980941	NP	Netherlands	2022-Jan-10	EPI_ISL_9616213	A/goose/Netherlands/22000635-001/2022	Wageningen Bioveterinary Research	Wageningen Bioveterinary Research	Beerens, Nancy; Harders, Frank; Pritz-Verschuren, Sylvia; Roose, Marit; Venema, Sandra; Germeraad, Evelien; Engelsma, Marc; Heutink, Rene
EPI1980942	NS	Netherlands	2022-Jan-10	EPI_ISL_9616213	A/goose/Netherlands/22000635-001/2022	Wageningen Bioveterinary Research	Wageningen Bioveterinary Research	Beerens, Nancy; Harders, Frank; Pritz-Verschuren, Sylvia; Roose, Marit; Venema, Sandra; Germeraad, Evelien; Engelsma, Marc; Heutink, Rene
EPI1980943	MP	Netherlands	2022-Jan-10	EPI_ISL_9616213	A/goose/Netherlands/22000635-001/2022	Wageningen Bioveterinary Research	Wageningen Bioveterinary Research	Beerens, Nancy; Harders, Frank; Pritz-Verschuren, Sylvia; Roose, Marit; Venema, Sandra; Germeraad, Evelien; Engelsma, Marc; Heutink, Rene
EPI1980947	NA	Netherlands	2022-Jan-10	EPI_ISL_9616213	A/goose/Netherlands/22000635-001/2022	Wageningen Bioveterinary Research	Wageningen Bioveterinary Research	Beerens, Nancy; Harders, Frank; Pritz-Verschuren, Sylvia; Roose, Marit; Venema, Sandra; Germeraad, Evelien; Engelsma, Marc; Heutink, Rene
EPI1980948	HA	Netherlands	2022-Jan-10	EPI_ISL_9616213	A/goose/Netherlands/22000635-001/2022	Wageningen Bioveterinary Research	Wageningen Bioveterinary Research	Beerens, Nancy; Harders, Frank; Pritz-Verschuren, Sylvia; Roose, Marit; Venema, Sandra; Germeraad, Evelien; Engelsma, Marc; Heutink, Rene
EPI1980944	PA	Netherlands	2022-Jan-10	EPI_ISL_9616213	A/goose/Netherlands/22000635-001/2022	Wageningen Bioveterinary Research	Wageningen Bioveterinary Research	Beerens, Nancy; Harders, Frank; Pritz-Verschuren, Sylvia; Roose, Marit; Venema, Sandra; Germeraad, Evelien; Engelsma, Marc; Heutink, Rene
EPI1980945	PB2	Netherlands	2022-Jan-10	EPI_ISL_9616213	A/goose/Netherlands/22000635-001/2022	Wageningen Bioveterinary Research	Wageningen Bioveterinary Research	Beerens, Nancy; Harders, Frank; Pritz-Verschuren, Sylvia; Roose, Marit; Venema, Sandra; Germeraad, Evelien; Engelsma, Marc; Heutink, Rene
EPI1980946	PB1	Netherlands	2022-Jan-10	EPI_ISL_9616213	A/goose/Netherlands/22000635-001/2022	Wageningen Bioveterinary Research	Wageningen Bioveterinary Research	Beerens, Nancy; Harders, Frank; Pritz-Verschuren, Sylvia; Roose, Marit; Venema, Sandra; Germeraad, Evelien; Engelsma, Marc; Heutink, Rene
EPI2764290	NS	Belgium	2022-Nov-02	EPI_ISL_18345401	A/Anser_anser/Belgium/12994_0011/2022	Sciensano - Animal Infectious Diseases	Sciensano, Department of Animal Infectious Diseases	Van Borm, Steven; Roupie, Virginie; Hostyn, Pierre; Mathijs, Elisabeth; Lambrecht, Benedicte; Steensels, Mieke
EPI2764288	NA	Belgium	2022-Nov-02	EPI_ISL_18345401	A/Anser_anser/Belgium/12994_0011/2022	Sciensano - Animal Infectious Diseases	Sciensano, Department of Animal Infectious Diseases	Van Borm, Steven; Roupie, Virginie; Hostyn, Pierre; Mathijs, Elisabeth; Lambrecht, Benedicte; Steensels, Mieke
EPI2764284	PB1	Belgium	2022-Nov-02	EPI_ISL_18345401	A/Anser_anser/Belgium/12994_0011/2022	Sciensano - Animal Infectious Diseases	Sciensano, Department of Animal Infectious Diseases	Van Borm, Steven; Roupie, Virginie; Hostyn, Pierre; Mathijs, Elisabeth; Lambrecht, Benedicte; Steensels, Mieke
EPI2764289	MP	Belgium	2022-Nov-02	EPI_ISL_18345401	A/Anser_anser/Belgium/12994_0011/2022	Sciensano - Animal Infectious Diseases	Sciensano, Department of Animal Infectious Diseases	Van Borm, Steven; Roupie, Virginie; Hostyn, Pierre; Mathijs, Elisabeth; Lambrecht, Benedicte; Steensels, Mieke
EPI2764283	PB2	Belgium	2022-Nov-02	EPI_ISL_18345401	A/Anser_anser/Belgium/12994_0011/2022	Sciensano - Animal Infectious Diseases	Sciensano, Department of Animal Infectious Diseases	Van Borm, Steven; Roupie, Virginie; Hostyn, Pierre; Mathijs, Elisabeth; Lambrecht, Benedicte; Steensels, Mieke
EPI2764285	PA	Belgium	2022-Nov-02	EPI_ISL_18345401	A/Anser_anser/Belgium/12994_0011/2022	Sciensano - Animal Infectious Diseases	Sciensano, Department of Animal Infectious Diseases	Van Borm, Steven; Roupie, Virginie; Hostyn, Pierre; Mathijs, Elisabeth; Lambrecht, Benedicte; Steensels, Mieke
EPI2764286	HA	Belgium	2022-Nov-02	EPI_ISL_18345401	A/Anser_anser/Belgium/12994_0011/2022	Sciensano - Animal Infectious Diseases	Sciensano, Department of Animal Infectious Diseases	Van Borm, Steven; Roupie, Virginie; Hostyn, Pierre; Mathijs, Elisabeth; Lambrecht, Benedicte; Steensels, Mieke
EPI2764287	NP	Belgium	2022-Nov-02	EPI_ISL_18345401	A/Anser_anser/Belgium/12994_0011/2022	Sciensano - Animal Infectious Diseases	Sciensano, Department of Animal Infectious Diseases	Van Borm, Steven; Roupie, Virginie; Hostyn, Pierre; Mathijs, Elisabeth; Lambrecht, Benedicte; Steensels, Mieke
EPI2764269	PA	Belgium	2022-Oct-24	EPI_ISL_18345367	A/Anser_anser/Belgium/12732_0015/2022	Sciensano - Animal Infectious Diseases	Sciensano, Department of Animal Infectious Diseases	Van Borm, Steven; Roupie, Virginie; Hostyn, Pierre; Mathijs, Elisabeth; Lambrecht, Benedicte; Steensels, Mieke
EPI2764271	NP	Belgium	2022-Oct-24	EPI_ISL_18345367	A/Anser_anser/Belgium/12732_0015/2022	Sciensano - Animal Infectious Diseases	Sciensano, Department of Animal Infectious Diseases	Van Borm, Steven; Roupie, Virginie; Hostyn, Pierre; Mathijs, Elisabeth; Lambrecht, Benedicte; Steensels, Mieke
EPI2764270	HA	Belgium	2022-Oct-24	EPI_ISL_18345367	A/Anser_anser/Belgium/12732_0015/2022	Sciensano - Animal Infectious Diseases	Sciensano, Department of Animal Infectious Diseases	Van Borm, Steven; Roupie, Virginie; Hostyn, Pierre; Mathijs, Elisabeth; Lambrecht, Benedicte; Steensels, Mieke
EPI2764273	MP	Belgium	2022-Oct-24	EPI_ISL_18345367	A/Anser_anser/Belgium/12732_0015/2022	Sciensano - Animal Infectious Diseases	Sciensano, Department of Animal Infectious Diseases	Van Borm, Steven; Roupie, Virginie; Hostyn, Pierre; Mathijs, Elisabeth; Lambrecht, Benedicte; Steensels, Mieke
EPI2764268	PB1	Belgium	2022-Oct-24	EPI_ISL_18345367	A/Anser_anser/Belgium/12732_0015/2022	Sciensano - Animal Infectious Diseases	Sciensano, Department of Animal Infectious Diseases	Van Borm, Steven; Roupie, Virginie; Hostyn, Pierre; Mathijs, Elisabeth; Lambrecht, Benedicte; Steensels, Mieke
EPI2764267	PB2	Belgium	2022-Oct-24	EPI_ISL_18345367	A/Anser_anser/Belgium/12732_0015/2022	Sciensano - Animal Infectious Diseases	Sciensano, Department of Animal Infectious Diseases	Van Borm, Steven; Roupie, Virginie; Hostyn, Pierre; Mathijs, Elisabeth; Lambrecht, Benedicte; Steensels, Mieke
EPI2764272	NA	Belgium	2022-Oct-24	EPI_ISL_18345367	A/Anser_anser/Belgium/12732_0015/2022	Sciensano - Animal Infectious Diseases	Sciensano, Department of Animal Infectious Diseases	Van Borm, Steven; Roupie, Virginie; Hostyn, Pierre; Mathijs, Elisabeth; Lambrecht, Benedicte; Steensels, Mieke
EPI2764274	NS	Belgium	2022-Oct-24	EPI_ISL_18345367	A/Anser_anser/Belgium/12732_0015/2022	Sciensano - Animal Infectious Diseases	Sciensano, Department of Animal Infectious Diseases	Van Borm, Steven; Roupie, Virginie; Hostyn, Pierre; Mathijs, Elisabeth; Lambrecht, Benedicte; Steensels, Mieke
EPI2132863	NS	Netherlands	2022-Aug-02	EPI_ISL_14576111	A/greylag goose/Netherlands/22013385-002/2022	Wageningen Bioveterinary Research	Wageningen Bioveterinary Research	Beerens, Nancy; Harders, Frank; Pritz-Verschuren, Sylvia; Roose, Marit; Venema, Sandra; Germeraad, Evelien; Engelsma, Marc; Heutink, Rene
EPI2132864	MP	Netherlands	2022-Aug-02	EPI_ISL_14576111	A/greylag goose/Netherlands/22013385-002/2022	Wageningen Bioveterinary Research	Wageningen Bioveterinary Research	Beerens, Nancy; Harders, Frank; Pritz-Verschuren, Sylvia; Roose, Marit; Venema, Sandra; Germeraad, Evelien; Engelsma, Marc; Heutink, Rene
EPI2132865	NA	Netherlands	2022-Aug-02	EPI_ISL_14576111	A/greylag goose/Netherlands/22013385-002/2022	Wageningen Bioveterinary Research	Wageningen Bioveterinary Research	Beerens, Nancy; Harders, Frank; Pritz-Verschuren, Sylvia; Roose, Marit; Venema, Sandra; Germeraad, Evelien; Engelsma, Marc; Heutink, Rene
EPI2132866	NP	Netherlands	2022-Aug-02	EPI_ISL_14576111	A/greylag goose/Netherlands/22013385-002/2022	Wageningen Bioveterinary Research	Wageningen Bioveterinary Research	Beerens, Nancy; Harders, Frank; Pritz-Verschuren, Sylvia; Roose, Marit; Venema, Sandra; Germeraad, Evelien; Engelsma, Marc; Heutink, Rene
EPI2132867	HA	Netherlands	2022-Aug-02	EPI_ISL_14576111	A/greylag goose/Netherlands/22013385-002/2022	Wageningen Bioveterinary Research	Wageningen Bioveterinary Research	Beerens, Nancy; Harders, Frank; Pritz-Verschuren, Sylvia; Roose, Marit; Venema, Sandra; Germeraad, Evelien; Engelsma, Marc; Heutink, Rene
EPI2132868	PA	Netherlands	2022-Aug-02	EPI_ISL_14576111	A/greylag goose/Netherlands/22013385-002/2022	Wageningen Bioveterinary Research	Wageningen Bioveterinary Research	Beerens, Nancy; Harders, Frank; Pritz-Verschuren, Sylvia; Roose, Marit; Venema, Sandra; Germeraad, Evelien; Engelsma, Marc; Heutink, Rene
EPI2132869	PB1	Netherlands	2022-Aug-02	EPI_ISL_14576111	A/greylag goose/Netherlands/22013385-002/2022	Wageningen Bioveterinary Research	Wageningen Bioveterinary Research	Beerens, Nancy; Harders, Frank; Pritz-Verschuren, Sylvia; Roose, Marit; Venema, Sandra; Germeraad, Evelien; Engelsma, Marc; Heutink, Rene
EPI2132870	PB2	Netherlands	2022-Aug-02	EPI_ISL_14576111	A/greylag goose/Netherlands/22013385-002/2022	Wageningen Bioveterinary Research	Wageningen Bioveterinary Research	Beerens, Nancy; Harders, Frank; Pritz-Verschuren, Sylvia; Roose, Marit; Venema, Sandra; Germeraad, Evelien; Engelsma, Marc; Heutink, Rene
EPI2129738	PB1	Netherlands	2022-Jul-18	EPI_ISL_14493134	A/greylag goose/Netherlands/22012992-002/2022	Wageningen Bioveterinary Research	Wageningen Bioveterinary Research	Beerens, Nancy; Harders, Frank; Pritz-Verschuren, Sylvia; Roose, Marit; Venema, Sandra; Germeraad, Evelien; Engelsma, Marc; Heutink, Rene
EPI2129739	NA	Netherlands	2022-Jul-18	EPI_ISL_14493134	A/greylag goose/Netherlands/22012992-002/2022	Wageningen Bioveterinary Research	Wageningen Bioveterinary Research	Beerens, Nancy; Harders, Frank; Pritz-Verschuren, Sylvia; Roose, Marit; Venema, Sandra; Germeraad, Evelien; Engelsma, Marc; Heutink, Rene
EPI2129740	HA	Netherlands	2022-Jul-18	EPI_ISL_14493134	A/greylag goose/Netherlands/22012992-002/2022	Wageningen Bioveterinary Research	Wageningen Bioveterinary Research	Beerens, Nancy; Harders, Frank; Pritz-Verschuren, Sylvia; Roose, Marit; Venema, Sandra; Germeraad, Evelien; Engelsma, Marc; Heutink, Rene
EPI2129736	PA	Netherlands	2022-Jul-18	EPI_ISL_14493134	A/greylag goose/Netherlands/22012992-002/2022	Wageningen Bioveterinary Research	Wageningen Bioveterinary Research	Beerens, Nancy; Harders, Frank; Pritz-Verschuren, Sylvia; Roose, Marit; Venema, Sandra; Germeraad, Evelien; Engelsma, Marc; Heutink, Rene
EPI2129737	PB2	Netherlands	2022-Jul-18	EPI_ISL_14493134	A/greylag goose/Netherlands/22012992-002/2022	Wageningen Bioveterinary Research	Wageningen Bioveterinary Research	Beerens, Nancy; Harders, Frank; Pritz-Verschuren, Sylvia; Roose, Marit; Venema, Sandra; Germeraad, Evelien; Engelsma, Marc; Heutink, Rene
EPI2129733	NP	Netherlands	2022-Jul-18	EPI_ISL_14493134	A/greylag goose/Netherlands/22012992-002/2022	Wageningen Bioveterinary Research	Wageningen Bioveterinary Research	Beerens, Nancy; Harders, Frank; Pritz-Verschuren, Sylvia; Roose, Marit; Venema, Sandra; Germeraad, Evelien; Engelsma, Marc; Heutink, Rene
EPI2129734	NS	Netherlands	2022-Jul-18	EPI_ISL_14493134	A/greylag goose/Netherlands/22012992-002/2022	Wageningen Bioveterinary Research	Wageningen Bioveterinary Research	Beerens, Nancy; Harders, Frank; Pritz-Verschuren, Sylvia; Roose, Marit; Venema, Sandra; Germeraad, Evelien; Engelsma, Marc; Heutink, Rene
EPI2129735	MP	Netherlands	2022-Jul-18	EPI_ISL_14493134	A/greylag goose/Netherlands/22012992-002/2022	Wageningen Bioveterinary Research	Wageningen Bioveterinary Research	Beerens, Nancy; Harders, Frank; Pritz-Verschuren, Sylvia; Roose, Marit; Venema, Sandra; Germeraad, Evelien; Engelsma, Marc; Heutink, Rene
EPI2076366	NP	United Kingdom	2022-Mar-07	EPI_ISL_13486869	A/Greylag_goose/Scotland/024915/2022	Animal and Plant Health Agency (APHA)	Animal and Plant Health Agency (APHA)
EPI2076367	NS	United Kingdom	2022-Mar-07	EPI_ISL_13486869	A/Greylag_goose/Scotland/024915/2022	Animal and Plant Health Agency (APHA)	Animal and Plant Health Agency (APHA)
EPI2076368	MP	United Kingdom	2022-Mar-07	EPI_ISL_13486869	A/Greylag_goose/Scotland/024915/2022	Animal and Plant Health Agency (APHA)	Animal and Plant Health Agency (APHA)
EPI2076369	PA	United Kingdom	2022-Mar-07	EPI_ISL_13486869	A/Greylag_goose/Scotland/024915/2022	Animal and Plant Health Agency (APHA)	Animal and Plant Health Agency (APHA)
EPI2076370	PB2	United Kingdom	2022-Mar-07	EPI_ISL_13486869	A/Greylag_goose/Scotland/024915/2022	Animal and Plant Health Agency (APHA)	Animal and Plant Health Agency (APHA)
EPI2076371	PB1	United Kingdom	2022-Mar-07	EPI_ISL_13486869	A/Greylag_goose/Scotland/024915/2022	Animal and Plant Health Agency (APHA)	Animal and Plant Health Agency (APHA)
EPI2076372	NA	United Kingdom	2022-Mar-07	EPI_ISL_13486869	A/Greylag_goose/Scotland/024915/2022	Animal and Plant Health Agency (APHA)	Animal and Plant Health Agency (APHA)
EPI2076373	HA	United Kingdom	2022-Mar-07	EPI_ISL_13486869	A/Greylag_goose/Scotland/024915/2022	Animal and Plant Health Agency (APHA)	Animal and Plant Health Agency (APHA)
EPI2072017	NP	Isle of Man	2022-Jan-14	EPI_ISL_13370693	A/Greylag_goose/Isle_of_Man/010298/2022	Animal and Plant Health Agency (APHA)	Animal and Plant Health Agency (APHA)
EPI2072018	NS	Isle of Man	2022-Jan-14	EPI_ISL_13370693	A/Greylag_goose/Isle_of_Man/010298/2022	Animal and Plant Health Agency (APHA)	Animal and Plant Health Agency (APHA)
EPI2072019	MP	Isle of Man	2022-Jan-14	EPI_ISL_13370693	A/Greylag_goose/Isle_of_Man/010298/2022	Animal and Plant Health Agency (APHA)	Animal and Plant Health Agency (APHA)
EPI2072020	PA	Isle of Man	2022-Jan-14	EPI_ISL_13370693	A/Greylag_goose/Isle_of_Man/010298/2022	Animal and Plant Health Agency (APHA)	Animal and Plant Health Agency (APHA)
EPI2072021	PB2	Isle of Man	2022-Jan-14	EPI_ISL_13370693	A/Greylag_goose/Isle_of_Man/010298/2022	Animal and Plant Health Agency (APHA)	Animal and Plant Health Agency (APHA)
EPI2072022	PB1	Isle of Man	2022-Jan-14	EPI_ISL_13370693	A/Greylag_goose/Isle_of_Man/010298/2022	Animal and Plant Health Agency (APHA)	Animal and Plant Health Agency (APHA)
EPI2072023	NA	Isle of Man	2022-Jan-14	EPI_ISL_13370693	A/Greylag_goose/Isle_of_Man/010298/2022	Animal and Plant Health Agency (APHA)	Animal and Plant Health Agency (APHA)
EPI2072024	HA	Isle of Man	2022-Jan-14	EPI_ISL_13370693	A/Greylag_goose/Isle_of_Man/010298/2022	Animal and Plant Health Agency (APHA)	Animal and Plant Health Agency (APHA)
EPI2071625	NP	United Kingdom	2021-Dec-08	EPI_ISL_13370556	A/greylag_goose/Northern_Ireland/17795/2021	Animal and Plant Health Agency (APHA)	Animal and Plant Health Agency (APHA)
EPI2071626	NS	United Kingdom	2021-Dec-08	EPI_ISL_13370556	A/greylag_goose/Northern_Ireland/17795/2021	Animal and Plant Health Agency (APHA)	Animal and Plant Health Agency (APHA)
EPI2071627	MP	United Kingdom	2021-Dec-08	EPI_ISL_13370556	A/greylag_goose/Northern_Ireland/17795/2021	Animal and Plant Health Agency (APHA)	Animal and Plant Health Agency (APHA)
EPI2071628	PA	United Kingdom	2021-Dec-08	EPI_ISL_13370556	A/greylag_goose/Northern_Ireland/17795/2021	Animal and Plant Health Agency (APHA)	Animal and Plant Health Agency (APHA)
EPI2071629	PB2	United Kingdom	2021-Dec-08	EPI_ISL_13370556	A/greylag_goose/Northern_Ireland/17795/2021	Animal and Plant Health Agency (APHA)	Animal and Plant Health Agency (APHA)
EPI2071630	PB1	United Kingdom	2021-Dec-08	EPI_ISL_13370556	A/greylag_goose/Northern_Ireland/17795/2021	Animal and Plant Health Agency (APHA)	Animal and Plant Health Agency (APHA)
EPI2071631	NA	United Kingdom	2021-Dec-08	EPI_ISL_13370556	A/greylag_goose/Northern_Ireland/17795/2021	Animal and Plant Health Agency (APHA)	Animal and Plant Health Agency (APHA)
EPI2071632	HA	United Kingdom	2021-Dec-08	EPI_ISL_13370556	A/greylag_goose/Northern_Ireland/17795/2021	Animal and Plant Health Agency (APHA)	Animal and Plant Health Agency (APHA)
EPI2070229	PA	Netherlands	2022-May-22	EPI_ISL_13360257	A/greylag goose/Netherlands/22009668-002/2022	Wageningen Bioveterinary Research	Wageningen Bioveterinary Research	Beerens, Nancy; Harders, Frank; Pritz-Verschuren, Sylvia; Roose, Marit; Venema, Sandra; Germeraad, Evelien; Engelsma, Marc; Heutink, Rene
EPI2070230	PB2	Netherlands	2022-May-22	EPI_ISL_13360257	A/greylag goose/Netherlands/22009668-002/2022	Wageningen Bioveterinary Research	Wageningen Bioveterinary Research	Beerens, Nancy; Harders, Frank; Pritz-Verschuren, Sylvia; Roose, Marit; Venema, Sandra; Germeraad, Evelien; Engelsma, Marc; Heutink, Rene
EPI2070231	PB1	Netherlands	2022-May-22	EPI_ISL_13360257	A/greylag goose/Netherlands/22009668-002/2022	Wageningen Bioveterinary Research	Wageningen Bioveterinary Research	Beerens, Nancy; Harders, Frank; Pritz-Verschuren, Sylvia; Roose, Marit; Venema, Sandra; Germeraad, Evelien; Engelsma, Marc; Heutink, Rene
EPI2070226	NP	Netherlands	2022-May-22	EPI_ISL_13360257	A/greylag goose/Netherlands/22009668-002/2022	Wageningen Bioveterinary Research	Wageningen Bioveterinary Research	Beerens, Nancy; Harders, Frank; Pritz-Verschuren, Sylvia; Roose, Marit; Venema, Sandra; Germeraad, Evelien; Engelsma, Marc; Heutink, Rene
EPI2070227	NS	Netherlands	2022-May-22	EPI_ISL_13360257	A/greylag goose/Netherlands/22009668-002/2022	Wageningen Bioveterinary Research	Wageningen Bioveterinary Research	Beerens, Nancy; Harders, Frank; Pritz-Verschuren, Sylvia; Roose, Marit; Venema, Sandra; Germeraad, Evelien; Engelsma, Marc; Heutink, Rene
EPI2070228	MP	Netherlands	2022-May-22	EPI_ISL_13360257	A/greylag goose/Netherlands/22009668-002/2022	Wageningen Bioveterinary Research	Wageningen Bioveterinary Research	Beerens, Nancy; Harders, Frank; Pritz-Verschuren, Sylvia; Roose, Marit; Venema, Sandra; Germeraad, Evelien; Engelsma, Marc; Heutink, Rene
EPI2070232	NA	Netherlands	2022-May-22	EPI_ISL_13360257	A/greylag goose/Netherlands/22009668-002/2022	Wageningen Bioveterinary Research	Wageningen Bioveterinary Research	Beerens, Nancy; Harders, Frank; Pritz-Verschuren, Sylvia; Roose, Marit; Venema, Sandra; Germeraad, Evelien; Engelsma, Marc; Heutink, Rene
EPI2070233	HA	Netherlands	2022-May-22	EPI_ISL_13360257	A/greylag goose/Netherlands/22009668-002/2022	Wageningen Bioveterinary Research	Wageningen Bioveterinary Research	Beerens, Nancy; Harders, Frank; Pritz-Verschuren, Sylvia; Roose, Marit; Venema, Sandra; Germeraad, Evelien; Engelsma, Marc; Heutink, Rene
EPI2060619	PB1	Netherlands	2022-May-16	EPI_ISL_13199864	A/greylag goose/Netherlands/22009420-002/2022	Wageningen Bioveterinary Research	Wageningen Bioveterinary Research	Beerens, Nancy; Harders, Frank; Pritz-Verschuren, Sylvia; Roose, Marit; Venema, Sandra; Germeraad, Evelien; Engelsma, Marc; Heutink, Rene
EPI2060614	NP	Netherlands	2022-May-16	EPI_ISL_13199864	A/greylag goose/Netherlands/22009420-002/2022	Wageningen Bioveterinary Research	Wageningen Bioveterinary Research	Beerens, Nancy; Harders, Frank; Pritz-Verschuren, Sylvia; Roose, Marit; Venema, Sandra; Germeraad, Evelien; Engelsma, Marc; Heutink, Rene
EPI2060615	NS	Netherlands	2022-May-16	EPI_ISL_13199864	A/greylag goose/Netherlands/22009420-002/2022	Wageningen Bioveterinary Research	Wageningen Bioveterinary Research	Beerens, Nancy; Harders, Frank; Pritz-Verschuren, Sylvia; Roose, Marit; Venema, Sandra; Germeraad, Evelien; Engelsma, Marc; Heutink, Rene
EPI2060616	MP	Netherlands	2022-May-16	EPI_ISL_13199864	A/greylag goose/Netherlands/22009420-002/2022	Wageningen Bioveterinary Research	Wageningen Bioveterinary Research	Beerens, Nancy; Harders, Frank; Pritz-Verschuren, Sylvia; Roose, Marit; Venema, Sandra; Germeraad, Evelien; Engelsma, Marc; Heutink, Rene
EPI2060620	NA	Netherlands	2022-May-16	EPI_ISL_13199864	A/greylag goose/Netherlands/22009420-002/2022	Wageningen Bioveterinary Research	Wageningen Bioveterinary Research	Beerens, Nancy; Harders, Frank; Pritz-Verschuren, Sylvia; Roose, Marit; Venema, Sandra; Germeraad, Evelien; Engelsma, Marc; Heutink, Rene
EPI2060621	HA	Netherlands	2022-May-16	EPI_ISL_13199864	A/greylag goose/Netherlands/22009420-002/2022	Wageningen Bioveterinary Research	Wageningen Bioveterinary Research	Beerens, Nancy; Harders, Frank; Pritz-Verschuren, Sylvia; Roose, Marit; Venema, Sandra; Germeraad, Evelien; Engelsma, Marc; Heutink, Rene
EPI2060617	PA	Netherlands	2022-May-16	EPI_ISL_13199864	A/greylag goose/Netherlands/22009420-002/2022	Wageningen Bioveterinary Research	Wageningen Bioveterinary Research	Beerens, Nancy; Harders, Frank; Pritz-Verschuren, Sylvia; Roose, Marit; Venema, Sandra; Germeraad, Evelien; Engelsma, Marc; Heutink, Rene
EPI2060618	PB2	Netherlands	2022-May-16	EPI_ISL_13199864	A/greylag goose/Netherlands/22009420-002/2022	Wageningen Bioveterinary Research	Wageningen Bioveterinary Research	Beerens, Nancy; Harders, Frank; Pritz-Verschuren, Sylvia; Roose, Marit; Venema, Sandra; Germeraad, Evelien; Engelsma, Marc; Heutink, Rene
EPI2028962	PA	Netherlands	2022-Mar-21	EPI_ISL_12512577	A/greylag goose/Netherlands/22005668-002/2022	Wageningen Bioveterinary Research	Wageningen Bioveterinary Research	Beerens, Nancy; Harders, Frank; Pritz-Verschuren, Sylvia; Roose, Marit; Venema, Sandra; Germeraad, Evelien; Engelsma, Marc; Heutink, Rene
EPI2028963	PB2	Netherlands	2022-Mar-21	EPI_ISL_12512577	A/greylag goose/Netherlands/22005668-002/2022	Wageningen Bioveterinary Research	Wageningen Bioveterinary Research	Beerens, Nancy; Harders, Frank; Pritz-Verschuren, Sylvia; Roose, Marit; Venema, Sandra; Germeraad, Evelien; Engelsma, Marc; Heutink, Rene
EPI2028964	PB1	Netherlands	2022-Mar-21	EPI_ISL_12512577	A/greylag goose/Netherlands/22005668-002/2022	Wageningen Bioveterinary Research	Wageningen Bioveterinary Research	Beerens, Nancy; Harders, Frank; Pritz-Verschuren, Sylvia; Roose, Marit; Venema, Sandra; Germeraad, Evelien; Engelsma, Marc; Heutink, Rene
EPI2028959	NP	Netherlands	2022-Mar-21	EPI_ISL_12512577	A/greylag goose/Netherlands/22005668-002/2022	Wageningen Bioveterinary Research	Wageningen Bioveterinary Research	Beerens, Nancy; Harders, Frank; Pritz-Verschuren, Sylvia; Roose, Marit; Venema, Sandra; Germeraad, Evelien; Engelsma, Marc; Heutink, Rene
EPI2028960	NS	Netherlands	2022-Mar-21	EPI_ISL_12512577	A/greylag goose/Netherlands/22005668-002/2022	Wageningen Bioveterinary Research	Wageningen Bioveterinary Research	Beerens, Nancy; Harders, Frank; Pritz-Verschuren, Sylvia; Roose, Marit; Venema, Sandra; Germeraad, Evelien; Engelsma, Marc; Heutink, Rene
EPI2028961	MP	Netherlands	2022-Mar-21	EPI_ISL_12512577	A/greylag goose/Netherlands/22005668-002/2022	Wageningen Bioveterinary Research	Wageningen Bioveterinary Research	Beerens, Nancy; Harders, Frank; Pritz-Verschuren, Sylvia; Roose, Marit; Venema, Sandra; Germeraad, Evelien; Engelsma, Marc; Heutink, Rene
EPI2028965	NA	Netherlands	2022-Mar-21	EPI_ISL_12512577	A/greylag goose/Netherlands/22005668-002/2022	Wageningen Bioveterinary Research	Wageningen Bioveterinary Research	Beerens, Nancy; Harders, Frank; Pritz-Verschuren, Sylvia; Roose, Marit; Venema, Sandra; Germeraad, Evelien; Engelsma, Marc; Heutink, Rene
EPI2028966	HA	Netherlands	2022-Mar-21	EPI_ISL_12512577	A/greylag goose/Netherlands/22005668-002/2022	Wageningen Bioveterinary Research	Wageningen Bioveterinary Research	Beerens, Nancy; Harders, Frank; Pritz-Verschuren, Sylvia; Roose, Marit; Venema, Sandra; Germeraad, Evelien; Engelsma, Marc; Heutink, Rene
EPI2028776	NA	Netherlands	2022-Apr-11	EPI_ISL_12474794	A/greylag goose /Netherlands/22006859-001/2022	Wageningen Bioveterinary Research	Wageningen Bioveterinary Research	Beerens, Nancy; Harders, Frank; Pritz-Verschuren, Sylvia; Roose, Marit; Venema, Sandra; Germeraad, Evelien; Engelsma, Marc; Heutink, Rene
EPI2028777	HA	Netherlands	2022-Apr-11	EPI_ISL_12474794	A/greylag goose /Netherlands/22006859-001/2022	Wageningen Bioveterinary Research	Wageningen Bioveterinary Research	Beerens, Nancy; Harders, Frank; Pritz-Verschuren, Sylvia; Roose, Marit; Venema, Sandra; Germeraad, Evelien; Engelsma, Marc; Heutink, Rene
EPI2028773	PA	Netherlands	2022-Apr-11	EPI_ISL_12474794	A/greylag goose /Netherlands/22006859-001/2022	Wageningen Bioveterinary Research	Wageningen Bioveterinary Research	Beerens, Nancy; Harders, Frank; Pritz-Verschuren, Sylvia; Roose, Marit; Venema, Sandra; Germeraad, Evelien; Engelsma, Marc; Heutink, Rene
EPI2028774	PB2	Netherlands	2022-Apr-11	EPI_ISL_12474794	A/greylag goose /Netherlands/22006859-001/2022	Wageningen Bioveterinary Research	Wageningen Bioveterinary Research	Beerens, Nancy; Harders, Frank; Pritz-Verschuren, Sylvia; Roose, Marit; Venema, Sandra; Germeraad, Evelien; Engelsma, Marc; Heutink, Rene
EPI2028775	PB1	Netherlands	2022-Apr-11	EPI_ISL_12474794	A/greylag goose /Netherlands/22006859-001/2022	Wageningen Bioveterinary Research	Wageningen Bioveterinary Research	Beerens, Nancy; Harders, Frank; Pritz-Verschuren, Sylvia; Roose, Marit; Venema, Sandra; Germeraad, Evelien; Engelsma, Marc; Heutink, Rene
EPI2028770	NP	Netherlands	2022-Apr-11	EPI_ISL_12474794	A/greylag goose /Netherlands/22006859-001/2022	Wageningen Bioveterinary Research	Wageningen Bioveterinary Research	Beerens, Nancy; Harders, Frank; Pritz-Verschuren, Sylvia; Roose, Marit; Venema, Sandra; Germeraad, Evelien; Engelsma, Marc; Heutink, Rene
EPI2028771	NS	Netherlands	2022-Apr-11	EPI_ISL_12474794	A/greylag goose /Netherlands/22006859-001/2022	Wageningen Bioveterinary Research	Wageningen Bioveterinary Research	Beerens, Nancy; Harders, Frank; Pritz-Verschuren, Sylvia; Roose, Marit; Venema, Sandra; Germeraad, Evelien; Engelsma, Marc; Heutink, Rene
EPI2028772	MP	Netherlands	2022-Apr-11	EPI_ISL_12474794	A/greylag goose /Netherlands/22006859-001/2022	Wageningen Bioveterinary Research	Wageningen Bioveterinary Research	Beerens, Nancy; Harders, Frank; Pritz-Verschuren, Sylvia; Roose, Marit; Venema, Sandra; Germeraad, Evelien; Engelsma, Marc; Heutink, Rene
EPI2023595	NP	Netherlands	2022-Mar-23	EPI_ISL_12215416	A/greylag goose/Netherlands/22005844-002/2022	Wageningen Bioveterinary Research	Wageningen Bioveterinary Research	Beerens, Nancy; Harders, Frank; Pritz-Verschuren, Sylvia; Roose, Marit; Venema, Sandra; Germeraad, Evelien; Engelsma, Marc; Heutink, Rene
EPI2023596	NS	Netherlands	2022-Mar-23	EPI_ISL_12215416	A/greylag goose/Netherlands/22005844-002/2022	Wageningen Bioveterinary Research	Wageningen Bioveterinary Research	Beerens, Nancy; Harders, Frank; Pritz-Verschuren, Sylvia; Roose, Marit; Venema, Sandra; Germeraad, Evelien; Engelsma, Marc; Heutink, Rene
EPI2023597	MP	Netherlands	2022-Mar-23	EPI_ISL_12215416	A/greylag goose/Netherlands/22005844-002/2022	Wageningen Bioveterinary Research	Wageningen Bioveterinary Research	Beerens, Nancy; Harders, Frank; Pritz-Verschuren, Sylvia; Roose, Marit; Venema, Sandra; Germeraad, Evelien; Engelsma, Marc; Heutink, Rene
EPI2023598	PA	Netherlands	2022-Mar-23	EPI_ISL_12215416	A/greylag goose/Netherlands/22005844-002/2022	Wageningen Bioveterinary Research	Wageningen Bioveterinary Research	Beerens, Nancy; Harders, Frank; Pritz-Verschuren, Sylvia; Roose, Marit; Venema, Sandra; Germeraad, Evelien; Engelsma, Marc; Heutink, Rene
EPI2023599	PB2	Netherlands	2022-Mar-23	EPI_ISL_12215416	A/greylag goose/Netherlands/22005844-002/2022	Wageningen Bioveterinary Research	Wageningen Bioveterinary Research	Beerens, Nancy; Harders, Frank; Pritz-Verschuren, Sylvia; Roose, Marit; Venema, Sandra; Germeraad, Evelien; Engelsma, Marc; Heutink, Rene
EPI2023600	PB1	Netherlands	2022-Mar-23	EPI_ISL_12215416	A/greylag goose/Netherlands/22005844-002/2022	Wageningen Bioveterinary Research	Wageningen Bioveterinary Research	Beerens, Nancy; Harders, Frank; Pritz-Verschuren, Sylvia; Roose, Marit; Venema, Sandra; Germeraad, Evelien; Engelsma, Marc; Heutink, Rene
EPI2023601	NA	Netherlands	2022-Mar-23	EPI_ISL_12215416	A/greylag goose/Netherlands/22005844-002/2022	Wageningen Bioveterinary Research	Wageningen Bioveterinary Research	Beerens, Nancy; Harders, Frank; Pritz-Verschuren, Sylvia; Roose, Marit; Venema, Sandra; Germeraad, Evelien; Engelsma, Marc; Heutink, Rene
EPI2023602	HA	Netherlands	2022-Mar-23	EPI_ISL_12215416	A/greylag goose/Netherlands/22005844-002/2022	Wageningen Bioveterinary Research	Wageningen Bioveterinary Research	Beerens, Nancy; Harders, Frank; Pritz-Verschuren, Sylvia; Roose, Marit; Venema, Sandra; Germeraad, Evelien; Engelsma, Marc; Heutink, Rene
EPI2018097	PB1	Netherlands	2022-Mar-28	EPI_ISL_12069978	A/greylag goose/Netherlands/22006190-002/2022	Wageningen Bioveterinary Research	Wageningen Bioveterinary Research	Beerens, Nancy; Harders, Frank; Pritz-Verschuren, Sylvia; Roose, Marit; Venema, Sandra; Germeraad, Evelien; Engelsma, Marc; Heutink, Rene
EPI2018098	NA	Netherlands	2022-Mar-28	EPI_ISL_12069978	A/greylag goose/Netherlands/22006190-002/2022	Wageningen Bioveterinary Research	Wageningen Bioveterinary Research	Beerens, Nancy; Harders, Frank; Pritz-Verschuren, Sylvia; Roose, Marit; Venema, Sandra; Germeraad, Evelien; Engelsma, Marc; Heutink, Rene
EPI2018099	HA	Netherlands	2022-Mar-28	EPI_ISL_12069978	A/greylag goose/Netherlands/22006190-002/2022	Wageningen Bioveterinary Research	Wageningen Bioveterinary Research	Beerens, Nancy; Harders, Frank; Pritz-Verschuren, Sylvia; Roose, Marit; Venema, Sandra; Germeraad, Evelien; Engelsma, Marc; Heutink, Rene
EPI2018095	PA	Netherlands	2022-Mar-28	EPI_ISL_12069978	A/greylag goose/Netherlands/22006190-002/2022	Wageningen Bioveterinary Research	Wageningen Bioveterinary Research	Beerens, Nancy; Harders, Frank; Pritz-Verschuren, Sylvia; Roose, Marit; Venema, Sandra; Germeraad, Evelien; Engelsma, Marc; Heutink, Rene
EPI2018096	PB2	Netherlands	2022-Mar-28	EPI_ISL_12069978	A/greylag goose/Netherlands/22006190-002/2022	Wageningen Bioveterinary Research	Wageningen Bioveterinary Research	Beerens, Nancy; Harders, Frank; Pritz-Verschuren, Sylvia; Roose, Marit; Venema, Sandra; Germeraad, Evelien; Engelsma, Marc; Heutink, Rene
EPI2018092	NP	Netherlands	2022-Mar-28	EPI_ISL_12069978	A/greylag goose/Netherlands/22006190-002/2022	Wageningen Bioveterinary Research	Wageningen Bioveterinary Research	Beerens, Nancy; Harders, Frank; Pritz-Verschuren, Sylvia; Roose, Marit; Venema, Sandra; Germeraad, Evelien; Engelsma, Marc; Heutink, Rene
EPI2018093	NS	Netherlands	2022-Mar-28	EPI_ISL_12069978	A/greylag goose/Netherlands/22006190-002/2022	Wageningen Bioveterinary Research	Wageningen Bioveterinary Research	Beerens, Nancy; Harders, Frank; Pritz-Verschuren, Sylvia; Roose, Marit; Venema, Sandra; Germeraad, Evelien; Engelsma, Marc; Heutink, Rene
EPI2018094	MP	Netherlands	2022-Mar-28	EPI_ISL_12069978	A/greylag goose/Netherlands/22006190-002/2022	Wageningen Bioveterinary Research	Wageningen Bioveterinary Research	Beerens, Nancy; Harders, Frank; Pritz-Verschuren, Sylvia; Roose, Marit; Venema, Sandra; Germeraad, Evelien; Engelsma, Marc; Heutink, Rene
EPI1963898	NP	United Kingdom	2021-Oct-30	EPI_ISL_9029965	A/Greylag_goose/England/054503/2021	Animal and Plant Health Agency (APHA)	Animal and Plant Health Agency (APHA)
EPI1963899	NS	United Kingdom	2021-Oct-30	EPI_ISL_9029965	A/Greylag_goose/England/054503/2021	Animal and Plant Health Agency (APHA)	Animal and Plant Health Agency (APHA)
EPI1963900	MP	United Kingdom	2021-Oct-30	EPI_ISL_9029965	A/Greylag_goose/England/054503/2021	Animal and Plant Health Agency (APHA)	Animal and Plant Health Agency (APHA)
EPI1963901	PA	United Kingdom	2021-Oct-30	EPI_ISL_9029965	A/Greylag_goose/England/054503/2021	Animal and Plant Health Agency (APHA)	Animal and Plant Health Agency (APHA)
EPI1963902	PB2	United Kingdom	2021-Oct-30	EPI_ISL_9029965	A/Greylag_goose/England/054503/2021	Animal and Plant Health Agency (APHA)	Animal and Plant Health Agency (APHA)
EPI1963903	PB1	United Kingdom	2021-Oct-30	EPI_ISL_9029965	A/Greylag_goose/England/054503/2021	Animal and Plant Health Agency (APHA)	Animal and Plant Health Agency (APHA)
EPI1963904	NA	United Kingdom	2021-Oct-30	EPI_ISL_9029965	A/Greylag_goose/England/054503/2021	Animal and Plant Health Agency (APHA)	Animal and Plant Health Agency (APHA)
EPI1963905	HA	United Kingdom	2021-Oct-30	EPI_ISL_9029965	A/Greylag_goose/England/054503/2021	Animal and Plant Health Agency (APHA)	Animal and Plant Health Agency (APHA)
EPI1930079	NS	Netherlands	2021-Nov-02	EPI_ISL_6761016	A/greylag goose/Netherlands/21038253-001/2021	Wageningen Bioveterinary Research	Wageningen Bioveterinary Research	Beerens, Nancy; Harders, Frank; Pritz-Verschuren, Sylvia; Roose, Marit; Germeraad, Evelien; Engelsma, Marc; Heutink, Rene
EPI1930080	MP	Netherlands	2021-Nov-02	EPI_ISL_6761016	A/greylag goose/Netherlands/21038253-001/2021	Wageningen Bioveterinary Research	Wageningen Bioveterinary Research	Beerens, Nancy; Harders, Frank; Pritz-Verschuren, Sylvia; Roose, Marit; Germeraad, Evelien; Engelsma, Marc; Heutink, Rene
EPI1930081	NA	Netherlands	2021-Nov-02	EPI_ISL_6761016	A/greylag goose/Netherlands/21038253-001/2021	Wageningen Bioveterinary Research	Wageningen Bioveterinary Research	Beerens, Nancy; Harders, Frank; Pritz-Verschuren, Sylvia; Roose, Marit; Germeraad, Evelien; Engelsma, Marc; Heutink, Rene
EPI1930082	NP	Netherlands	2021-Nov-02	EPI_ISL_6761016	A/greylag goose/Netherlands/21038253-001/2021	Wageningen Bioveterinary Research	Wageningen Bioveterinary Research	Beerens, Nancy; Harders, Frank; Pritz-Verschuren, Sylvia; Roose, Marit; Germeraad, Evelien; Engelsma, Marc; Heutink, Rene
EPI1930083	HA	Netherlands	2021-Nov-02	EPI_ISL_6761016	A/greylag goose/Netherlands/21038253-001/2021	Wageningen Bioveterinary Research	Wageningen Bioveterinary Research	Beerens, Nancy; Harders, Frank; Pritz-Verschuren, Sylvia; Roose, Marit; Germeraad, Evelien; Engelsma, Marc; Heutink, Rene
EPI1930084	PA	Netherlands	2021-Nov-02	EPI_ISL_6761016	A/greylag goose/Netherlands/21038253-001/2021	Wageningen Bioveterinary Research	Wageningen Bioveterinary Research	Beerens, Nancy; Harders, Frank; Pritz-Verschuren, Sylvia; Roose, Marit; Germeraad, Evelien; Engelsma, Marc; Heutink, Rene
EPI1930085	PB1	Netherlands	2021-Nov-02	EPI_ISL_6761016	A/greylag goose/Netherlands/21038253-001/2021	Wageningen Bioveterinary Research	Wageningen Bioveterinary Research	Beerens, Nancy; Harders, Frank; Pritz-Verschuren, Sylvia; Roose, Marit; Germeraad, Evelien; Engelsma, Marc; Heutink, Rene
EPI1930086	PB2	Netherlands	2021-Nov-02	EPI_ISL_6761016	A/greylag goose/Netherlands/21038253-001/2021	Wageningen Bioveterinary Research	Wageningen Bioveterinary Research	Beerens, Nancy; Harders, Frank; Pritz-Verschuren, Sylvia; Roose, Marit; Germeraad, Evelien; Engelsma, Marc; Heutink, Rene
EPI2415401	MP	Belgium	2022-Dec-15	EPI_ISL_16984869	A/Anser_brachyrhynchus/Belgium/14776_0001/2022	Sciensano - Animal Infectious Diseases	Sciensano, Department of Animal Infectious Diseases	Van Borm, Steven; Roupie, Virginie; Hostyn, Pierre; Lambrecht, Benedicte; Steensels, Mieke
EPI2415397	PA	Belgium	2022-Dec-15	EPI_ISL_16984869	A/Anser_brachyrhynchus/Belgium/14776_0001/2022	Sciensano - Animal Infectious Diseases	Sciensano, Department of Animal Infectious Diseases	Van Borm, Steven; Roupie, Virginie; Hostyn, Pierre; Lambrecht, Benedicte; Steensels, Mieke
EPI2415398	HA	Belgium	2022-Dec-15	EPI_ISL_16984869	A/Anser_brachyrhynchus/Belgium/14776_0001/2022	Sciensano - Animal Infectious Diseases	Sciensano, Department of Animal Infectious Diseases	Van Borm, Steven; Roupie, Virginie; Hostyn, Pierre; Lambrecht, Benedicte; Steensels, Mieke
EPI2415400	NA	Belgium	2022-Dec-15	EPI_ISL_16984869	A/Anser_brachyrhynchus/Belgium/14776_0001/2022	Sciensano - Animal Infectious Diseases	Sciensano, Department of Animal Infectious Diseases	Van Borm, Steven; Roupie, Virginie; Hostyn, Pierre; Lambrecht, Benedicte; Steensels, Mieke
EPI2415402	NS	Belgium	2022-Dec-15	EPI_ISL_16984869	A/Anser_brachyrhynchus/Belgium/14776_0001/2022	Sciensano - Animal Infectious Diseases	Sciensano, Department of Animal Infectious Diseases	Van Borm, Steven; Roupie, Virginie; Hostyn, Pierre; Lambrecht, Benedicte; Steensels, Mieke
EPI2415395	PB2	Belgium	2022-Dec-15	EPI_ISL_16984869	A/Anser_brachyrhynchus/Belgium/14776_0001/2022	Sciensano - Animal Infectious Diseases	Sciensano, Department of Animal Infectious Diseases	Van Borm, Steven; Roupie, Virginie; Hostyn, Pierre; Lambrecht, Benedicte; Steensels, Mieke
EPI2415396	PB1	Belgium	2022-Dec-15	EPI_ISL_16984869	A/Anser_brachyrhynchus/Belgium/14776_0001/2022	Sciensano - Animal Infectious Diseases	Sciensano, Department of Animal Infectious Diseases	Van Borm, Steven; Roupie, Virginie; Hostyn, Pierre; Lambrecht, Benedicte; Steensels, Mieke
EPI2415399	NP	Belgium	2022-Dec-15	EPI_ISL_16984869	A/Anser_brachyrhynchus/Belgium/14776_0001/2022	Sciensano - Animal Infectious Diseases	Sciensano, Department of Animal Infectious Diseases	Van Borm, Steven; Roupie, Virginie; Hostyn, Pierre; Lambrecht, Benedicte; Steensels, Mieke
EPI2071138	NS	United Kingdom	2021-Nov-13	EPI_ISL_13369755	A/Pink-footed_goose/England/243989/2021	Animal and Plant Health Agency (APHA)	Animal and Plant Health Agency (APHA)
EPI2071139	MP	United Kingdom	2021-Nov-13	EPI_ISL_13369755	A/Pink-footed_goose/England/243989/2021	Animal and Plant Health Agency (APHA)	Animal and Plant Health Agency (APHA)
EPI2071140	PA	United Kingdom	2021-Nov-13	EPI_ISL_13369755	A/Pink-footed_goose/England/243989/2021	Animal and Plant Health Agency (APHA)	Animal and Plant Health Agency (APHA)
EPI2071141	PB2	United Kingdom	2021-Nov-13	EPI_ISL_13369755	A/Pink-footed_goose/England/243989/2021	Animal and Plant Health Agency (APHA)	Animal and Plant Health Agency (APHA)
EPI2071142	PB1	United Kingdom	2021-Nov-13	EPI_ISL_13369755	A/Pink-footed_goose/England/243989/2021	Animal and Plant Health Agency (APHA)	Animal and Plant Health Agency (APHA)
EPI2071143	NA	United Kingdom	2021-Nov-13	EPI_ISL_13369755	A/Pink-footed_goose/England/243989/2021	Animal and Plant Health Agency (APHA)	Animal and Plant Health Agency (APHA)
EPI2071144	HA	United Kingdom	2021-Nov-13	EPI_ISL_13369755	A/Pink-footed_goose/England/243989/2021	Animal and Plant Health Agency (APHA)	Animal and Plant Health Agency (APHA)
EPI2071137	NP	United Kingdom	2021-Nov-13	EPI_ISL_13369755	A/Pink-footed_goose/England/243989/2021	Animal and Plant Health Agency (APHA)	Animal and Plant Health Agency (APHA)
EPI1963377	NP	United Kingdom	2021-Nov-01	EPI_ISL_9012694	A/guineafowl/Scotland/054471/2021	Animal and Plant Health Agency (APHA)	Animal and Plant Health Agency (APHA)
EPI1963378	NS	United Kingdom	2021-Nov-01	EPI_ISL_9012694	A/guineafowl/Scotland/054471/2021	Animal and Plant Health Agency (APHA)	Animal and Plant Health Agency (APHA)
EPI1963379	MP	United Kingdom	2021-Nov-01	EPI_ISL_9012694	A/guineafowl/Scotland/054471/2021	Animal and Plant Health Agency (APHA)	Animal and Plant Health Agency (APHA)
EPI1963380	PA	United Kingdom	2021-Nov-01	EPI_ISL_9012694	A/guineafowl/Scotland/054471/2021	Animal and Plant Health Agency (APHA)	Animal and Plant Health Agency (APHA)
EPI1963381	PB2	United Kingdom	2021-Nov-01	EPI_ISL_9012694	A/guineafowl/Scotland/054471/2021	Animal and Plant Health Agency (APHA)	Animal and Plant Health Agency (APHA)
EPI1963382	PB1	United Kingdom	2021-Nov-01	EPI_ISL_9012694	A/guineafowl/Scotland/054471/2021	Animal and Plant Health Agency (APHA)	Animal and Plant Health Agency (APHA)
EPI1963383	NA	United Kingdom	2021-Nov-01	EPI_ISL_9012694	A/guineafowl/Scotland/054471/2021	Animal and Plant Health Agency (APHA)	Animal and Plant Health Agency (APHA)
EPI1963384	HA	United Kingdom	2021-Nov-01	EPI_ISL_9012694	A/guineafowl/Scotland/054471/2021	Animal and Plant Health Agency (APHA)	Animal and Plant Health Agency (APHA)
EPI2760359	NP	Finland	2023-Jul-20	EPI_ISL_18321755	A/black-headed_gull/Finland/8107_23VIR7026-7/2023	Finnish Food Authority	Istituto Zooprofilattico Sperimentale Delle Venezie	Gadd, T.; Tammiranta, N; Kantala, K.; Nokireki, T.; Pastori, A.; Zecchin, B.; Fusaro, A.; Schivo, A.; Salviato, A.; Palumbo, E.; Giussani, E.; Monne, I.; Terregino, C.
EPI2760360	NS	Finland	2023-Jul-20	EPI_ISL_18321755	A/black-headed_gull/Finland/8107_23VIR7026-7/2023	Finnish Food Authority	Istituto Zooprofilattico Sperimentale Delle Venezie	Gadd, T.; Tammiranta, N; Kantala, K.; Nokireki, T.; Pastori, A.; Zecchin, B.; Fusaro, A.; Schivo, A.; Salviato, A.; Palumbo, E.; Giussani, E.; Monne, I.; Terregino, C.
EPI2760361	MP	Finland	2023-Jul-20	EPI_ISL_18321755	A/black-headed_gull/Finland/8107_23VIR7026-7/2023	Finnish Food Authority	Istituto Zooprofilattico Sperimentale Delle Venezie	Gadd, T.; Tammiranta, N; Kantala, K.; Nokireki, T.; Pastori, A.; Zecchin, B.; Fusaro, A.; Schivo, A.; Salviato, A.; Palumbo, E.; Giussani, E.; Monne, I.; Terregino, C.
EPI2760362	PA	Finland	2023-Jul-20	EPI_ISL_18321755	A/black-headed_gull/Finland/8107_23VIR7026-7/2023	Finnish Food Authority	Istituto Zooprofilattico Sperimentale Delle Venezie	Gadd, T.; Tammiranta, N; Kantala, K.; Nokireki, T.; Pastori, A.; Zecchin, B.; Fusaro, A.; Schivo, A.; Salviato, A.; Palumbo, E.; Giussani, E.; Monne, I.; Terregino, C.
EPI2760363	PB2	Finland	2023-Jul-20	EPI_ISL_18321755	A/black-headed_gull/Finland/8107_23VIR7026-7/2023	Finnish Food Authority	Istituto Zooprofilattico Sperimentale Delle Venezie	Gadd, T.; Tammiranta, N; Kantala, K.; Nokireki, T.; Pastori, A.; Zecchin, B.; Fusaro, A.; Schivo, A.; Salviato, A.; Palumbo, E.; Giussani, E.; Monne, I.; Terregino, C.
EPI2760364	PB1	Finland	2023-Jul-20	EPI_ISL_18321755	A/black-headed_gull/Finland/8107_23VIR7026-7/2023	Finnish Food Authority	Istituto Zooprofilattico Sperimentale Delle Venezie	Gadd, T.; Tammiranta, N; Kantala, K.; Nokireki, T.; Pastori, A.; Zecchin, B.; Fusaro, A.; Schivo, A.; Salviato, A.; Palumbo, E.; Giussani, E.; Monne, I.; Terregino, C.
EPI2760365	NA	Finland	2023-Jul-20	EPI_ISL_18321755	A/black-headed_gull/Finland/8107_23VIR7026-7/2023	Finnish Food Authority	Istituto Zooprofilattico Sperimentale Delle Venezie	Gadd, T.; Tammiranta, N; Kantala, K.; Nokireki, T.; Pastori, A.; Zecchin, B.; Fusaro, A.; Schivo, A.; Salviato, A.; Palumbo, E.; Giussani, E.; Monne, I.; Terregino, C.
EPI2760366	HA	Finland	2023-Jul-20	EPI_ISL_18321755	A/black-headed_gull/Finland/8107_23VIR7026-7/2023	Finnish Food Authority	Istituto Zooprofilattico Sperimentale Delle Venezie	Gadd, T.; Tammiranta, N; Kantala, K.; Nokireki, T.; Pastori, A.; Zecchin, B.; Fusaro, A.; Schivo, A.; Salviato, A.; Palumbo, E.; Giussani, E.; Monne, I.; Terregino, C.
EPI2242318	MP	Germany	2022-Jul-04	EPI_ISL_16096047	A/black-headed gull/Germany-NI/AI04164/2022	Lebensmittel- und Veterinärinstitut Oldenburg - Standort Veterinärinstitut	Friedrich-Loeffler-Institut
EPI2242320	NP	Germany	2022-Jul-04	EPI_ISL_16096047	A/black-headed gull/Germany-NI/AI04164/2022	Lebensmittel- und Veterinärinstitut Oldenburg - Standort Veterinärinstitut	Friedrich-Loeffler-Institut
EPI2242322	PA	Germany	2022-Jul-04	EPI_ISL_16096047	A/black-headed gull/Germany-NI/AI04164/2022	Lebensmittel- und Veterinärinstitut Oldenburg - Standort Veterinärinstitut	Friedrich-Loeffler-Institut
EPI2242324	PB2	Germany	2022-Jul-04	EPI_ISL_16096047	A/black-headed gull/Germany-NI/AI04164/2022	Lebensmittel- und Veterinärinstitut Oldenburg - Standort Veterinärinstitut	Friedrich-Loeffler-Institut
EPI2242317	HA	Germany	2022-Jul-04	EPI_ISL_16096047	A/black-headed gull/Germany-NI/AI04164/2022	Lebensmittel- und Veterinärinstitut Oldenburg - Standort Veterinärinstitut	Friedrich-Loeffler-Institut
EPI2242321	NS	Germany	2022-Jul-04	EPI_ISL_16096047	A/black-headed gull/Germany-NI/AI04164/2022	Lebensmittel- und Veterinärinstitut Oldenburg - Standort Veterinärinstitut	Friedrich-Loeffler-Institut
EPI2242319	NA	Germany	2022-Jul-04	EPI_ISL_16096047	A/black-headed gull/Germany-NI/AI04164/2022	Lebensmittel- und Veterinärinstitut Oldenburg - Standort Veterinärinstitut	Friedrich-Loeffler-Institut
EPI2242323	PB1	Germany	2022-Jul-04	EPI_ISL_16096047	A/black-headed gull/Germany-NI/AI04164/2022	Lebensmittel- und Veterinärinstitut Oldenburg - Standort Veterinärinstitut	Friedrich-Loeffler-Institut
EPI2078351	PB2	France	2022-May-11	EPI_ISL_13519451	A/gull/France/22P015977/2022	Anses (Ploufragan-Plouzané)	ANSES Agence Nationale De Securite Sanitaire De L’alimentation	FX,Briand
EPI2078352	PB1	France	2022-May-11	EPI_ISL_13519451	A/gull/France/22P015977/2022	Anses (Ploufragan-Plouzané)	ANSES Agence Nationale De Securite Sanitaire De L’alimentation	FX,Briand
EPI2078353	PA	France	2022-May-11	EPI_ISL_13519451	A/gull/France/22P015977/2022	Anses (Ploufragan-Plouzané)	ANSES Agence Nationale De Securite Sanitaire De L’alimentation	FX,Briand
EPI2078357	MP	France	2022-May-11	EPI_ISL_13519451	A/gull/France/22P015977/2022	Anses (Ploufragan-Plouzané)	ANSES Agence Nationale De Securite Sanitaire De L’alimentation	FX,Briand
EPI2078354	HA	France	2022-May-11	EPI_ISL_13519451	A/gull/France/22P015977/2022	Anses (Ploufragan-Plouzané)	ANSES Agence Nationale De Securite Sanitaire De L’alimentation	FX,Briand
EPI2078356	NA	France	2022-May-11	EPI_ISL_13519451	A/gull/France/22P015977/2022	Anses (Ploufragan-Plouzané)	ANSES Agence Nationale De Securite Sanitaire De L’alimentation	FX,Briand
EPI2078355	NP	France	2022-May-11	EPI_ISL_13519451	A/gull/France/22P015977/2022	Anses (Ploufragan-Plouzané)	ANSES Agence Nationale De Securite Sanitaire De L’alimentation	FX,Briand
EPI2078358	NS	France	2022-May-11	EPI_ISL_13519451	A/gull/France/22P015977/2022	Anses (Ploufragan-Plouzané)	ANSES Agence Nationale De Securite Sanitaire De L’alimentation	FX,Briand
EPI2028985	NA	Netherlands	2022-Apr-06	EPI_ISL_12512879	A/Black-headed gull/Netherlands/2/2022	Erasmus Medical Center	Erasmus Medical Center
EPI2028987	NS	Netherlands	2022-Apr-06	EPI_ISL_12512879	A/Black-headed gull/Netherlands/2/2022	Erasmus Medical Center	Erasmus Medical Center
EPI2028988	PA	Netherlands	2022-Apr-06	EPI_ISL_12512879	A/Black-headed gull/Netherlands/2/2022	Erasmus Medical Center	Erasmus Medical Center
EPI2028983	HA	Netherlands	2022-Apr-06	EPI_ISL_12512879	A/Black-headed gull/Netherlands/2/2022	Erasmus Medical Center	Erasmus Medical Center
EPI2028984	MP	Netherlands	2022-Apr-06	EPI_ISL_12512879	A/Black-headed gull/Netherlands/2/2022	Erasmus Medical Center	Erasmus Medical Center
EPI2028986	NP	Netherlands	2022-Apr-06	EPI_ISL_12512879	A/Black-headed gull/Netherlands/2/2022	Erasmus Medical Center	Erasmus Medical Center
EPI2028989	PB1	Netherlands	2022-Apr-06	EPI_ISL_12512879	A/Black-headed gull/Netherlands/2/2022	Erasmus Medical Center	Erasmus Medical Center
EPI2028990	PB2	Netherlands	2022-Apr-06	EPI_ISL_12512879	A/Black-headed gull/Netherlands/2/2022	Erasmus Medical Center	Erasmus Medical Center
EPI1941443	NP	Netherlands	2021-Nov-18	EPI_ISL_7267253	A/gull/Netherlands/21039180-002/2021	Wageningen Bioveterinary Research	Wageningen Bioveterinary Research	Beerens, Nancy; Harders, Frank; Pritz-Verschuren, Sylvia; Roose, Marit; Venema, Sandra; Germeraad, Evelien; Engelsma, Marc; Heutink, Rene
EPI1941444	NS	Netherlands	2021-Nov-18	EPI_ISL_7267253	A/gull/Netherlands/21039180-002/2021	Wageningen Bioveterinary Research	Wageningen Bioveterinary Research	Beerens, Nancy; Harders, Frank; Pritz-Verschuren, Sylvia; Roose, Marit; Venema, Sandra; Germeraad, Evelien; Engelsma, Marc; Heutink, Rene
EPI1941445	MP	Netherlands	2021-Nov-18	EPI_ISL_7267253	A/gull/Netherlands/21039180-002/2021	Wageningen Bioveterinary Research	Wageningen Bioveterinary Research	Beerens, Nancy; Harders, Frank; Pritz-Verschuren, Sylvia; Roose, Marit; Venema, Sandra; Germeraad, Evelien; Engelsma, Marc; Heutink, Rene
EPI1941449	NA	Netherlands	2021-Nov-18	EPI_ISL_7267253	A/gull/Netherlands/21039180-002/2021	Wageningen Bioveterinary Research	Wageningen Bioveterinary Research	Beerens, Nancy; Harders, Frank; Pritz-Verschuren, Sylvia; Roose, Marit; Venema, Sandra; Germeraad, Evelien; Engelsma, Marc; Heutink, Rene
EPI1941450	HA	Netherlands	2021-Nov-18	EPI_ISL_7267253	A/gull/Netherlands/21039180-002/2021	Wageningen Bioveterinary Research	Wageningen Bioveterinary Research	Beerens, Nancy; Harders, Frank; Pritz-Verschuren, Sylvia; Roose, Marit; Venema, Sandra; Germeraad, Evelien; Engelsma, Marc; Heutink, Rene
EPI1941446	PA	Netherlands	2021-Nov-18	EPI_ISL_7267253	A/gull/Netherlands/21039180-002/2021	Wageningen Bioveterinary Research	Wageningen Bioveterinary Research	Beerens, Nancy; Harders, Frank; Pritz-Verschuren, Sylvia; Roose, Marit; Venema, Sandra; Germeraad, Evelien; Engelsma, Marc; Heutink, Rene
EPI1941447	PB2	Netherlands	2021-Nov-18	EPI_ISL_7267253	A/gull/Netherlands/21039180-002/2021	Wageningen Bioveterinary Research	Wageningen Bioveterinary Research	Beerens, Nancy; Harders, Frank; Pritz-Verschuren, Sylvia; Roose, Marit; Venema, Sandra; Germeraad, Evelien; Engelsma, Marc; Heutink, Rene
EPI1941448	PB1	Netherlands	2021-Nov-18	EPI_ISL_7267253	A/gull/Netherlands/21039180-002/2021	Wageningen Bioveterinary Research	Wageningen Bioveterinary Research	Beerens, Nancy; Harders, Frank; Pritz-Verschuren, Sylvia; Roose, Marit; Venema, Sandra; Germeraad, Evelien; Engelsma, Marc; Heutink, Rene
EPI2998348	PA	Sweden	2024-Jan-07	EPI_ISL_18866886	A/European herring gull/Sweden/SVA240116SZ0354/FB000121/M-2024	Swedish Veterinary Agency (SVA)	Swedish Veterinary Agency (SVA)	"Siamak, Zohari"
EPI2998350	NP	Sweden	2024-Jan-07	EPI_ISL_18866886	A/European herring gull/Sweden/SVA240116SZ0354/FB000121/M-2024	Swedish Veterinary Agency (SVA)	Swedish Veterinary Agency (SVA)	"Siamak, Zohari"
EPI2998349	HA	Sweden	2024-Jan-07	EPI_ISL_18866886	A/European herring gull/Sweden/SVA240116SZ0354/FB000121/M-2024	Swedish Veterinary Agency (SVA)	Swedish Veterinary Agency (SVA)	"Siamak, Zohari"
EPI2998346	PB2	Sweden	2024-Jan-07	EPI_ISL_18866886	A/European herring gull/Sweden/SVA240116SZ0354/FB000121/M-2024	Swedish Veterinary Agency (SVA)	Swedish Veterinary Agency (SVA)	"Siamak, Zohari"
EPI2998352	MP	Sweden	2024-Jan-07	EPI_ISL_18866886	A/European herring gull/Sweden/SVA240116SZ0354/FB000121/M-2024	Swedish Veterinary Agency (SVA)	Swedish Veterinary Agency (SVA)	"Siamak, Zohari"
EPI2998347	PB1	Sweden	2024-Jan-07	EPI_ISL_18866886	A/European herring gull/Sweden/SVA240116SZ0354/FB000121/M-2024	Swedish Veterinary Agency (SVA)	Swedish Veterinary Agency (SVA)	"Siamak, Zohari"
EPI2998351	NA	Sweden	2024-Jan-07	EPI_ISL_18866886	A/European herring gull/Sweden/SVA240116SZ0354/FB000121/M-2024	Swedish Veterinary Agency (SVA)	Swedish Veterinary Agency (SVA)	"Siamak, Zohari"
EPI2998353	NS	Sweden	2024-Jan-07	EPI_ISL_18866886	A/European herring gull/Sweden/SVA240116SZ0354/FB000121/M-2024	Swedish Veterinary Agency (SVA)	Swedish Veterinary Agency (SVA)	"Siamak, Zohari"
EPI2178809	MP	Sweden	2022-Jul-15	EPI_ISL_14987657	A/ European herring gull/Sweden/SVA220727SZ0357/FB002469/I-2022	Swedish Veterinary Agency (SVA)	Swedish Veterinary Agency (SVA)
EPI2178804	PB1	Sweden	2022-Jul-15	EPI_ISL_14987657	A/ European herring gull/Sweden/SVA220727SZ0357/FB002469/I-2022	Swedish Veterinary Agency (SVA)	Swedish Veterinary Agency (SVA)
EPI2178805	PA	Sweden	2022-Jul-15	EPI_ISL_14987657	A/ European herring gull/Sweden/SVA220727SZ0357/FB002469/I-2022	Swedish Veterinary Agency (SVA)	Swedish Veterinary Agency (SVA)
EPI2178806	HA	Sweden	2022-Jul-15	EPI_ISL_14987657	A/ European herring gull/Sweden/SVA220727SZ0357/FB002469/I-2022	Swedish Veterinary Agency (SVA)	Swedish Veterinary Agency (SVA)
EPI2178807	NP	Sweden	2022-Jul-15	EPI_ISL_14987657	A/ European herring gull/Sweden/SVA220727SZ0357/FB002469/I-2022	Swedish Veterinary Agency (SVA)	Swedish Veterinary Agency (SVA)
EPI2178808	NA	Sweden	2022-Jul-15	EPI_ISL_14987657	A/ European herring gull/Sweden/SVA220727SZ0357/FB002469/I-2022	Swedish Veterinary Agency (SVA)	Swedish Veterinary Agency (SVA)
EPI2178803	PB2	Sweden	2022-Jul-15	EPI_ISL_14987657	A/ European herring gull/Sweden/SVA220727SZ0357/FB002469/I-2022	Swedish Veterinary Agency (SVA)	Swedish Veterinary Agency (SVA)
EPI2178810	NS	Sweden	2022-Jul-15	EPI_ISL_14987657	A/ European herring gull/Sweden/SVA220727SZ0357/FB002469/I-2022	Swedish Veterinary Agency (SVA)	Swedish Veterinary Agency (SVA)
EPI2071033	NP	United Kingdom	2021-Nov-02	EPI_ISL_13369400	A/Herring_gull/Wales/054692/2021	Animal and Plant Health Agency (APHA)	Animal and Plant Health Agency (APHA)
EPI2071034	NS	United Kingdom	2021-Nov-02	EPI_ISL_13369400	A/Herring_gull/Wales/054692/2021	Animal and Plant Health Agency (APHA)	Animal and Plant Health Agency (APHA)
EPI2071035	MP	United Kingdom	2021-Nov-02	EPI_ISL_13369400	A/Herring_gull/Wales/054692/2021	Animal and Plant Health Agency (APHA)	Animal and Plant Health Agency (APHA)
EPI2071036	PA	United Kingdom	2021-Nov-02	EPI_ISL_13369400	A/Herring_gull/Wales/054692/2021	Animal and Plant Health Agency (APHA)	Animal and Plant Health Agency (APHA)
EPI2071037	PB2	United Kingdom	2021-Nov-02	EPI_ISL_13369400	A/Herring_gull/Wales/054692/2021	Animal and Plant Health Agency (APHA)	Animal and Plant Health Agency (APHA)
EPI2071038	PB1	United Kingdom	2021-Nov-02	EPI_ISL_13369400	A/Herring_gull/Wales/054692/2021	Animal and Plant Health Agency (APHA)	Animal and Plant Health Agency (APHA)
EPI2071039	NA	United Kingdom	2021-Nov-02	EPI_ISL_13369400	A/Herring_gull/Wales/054692/2021	Animal and Plant Health Agency (APHA)	Animal and Plant Health Agency (APHA)
EPI2071040	HA	United Kingdom	2021-Nov-02	EPI_ISL_13369400	A/Herring_gull/Wales/054692/2021	Animal and Plant Health Agency (APHA)	Animal and Plant Health Agency (APHA)
EPI2068964	NS	Sweden	2022-Apr-29	EPI_ISL_13338018	A/European herring gull/Sweden/SVA220422SZ0382/FB001241/G-2022	Swedish Veterinary Agency (SVA)	Swedish Veterinary Agency (SVA)
EPI2068958	PB1	Sweden	2022-Apr-29	EPI_ISL_13338018	A/European herring gull/Sweden/SVA220422SZ0382/FB001241/G-2022	Swedish Veterinary Agency (SVA)	Swedish Veterinary Agency (SVA)
EPI2068959	PA	Sweden	2022-Apr-29	EPI_ISL_13338018	A/European herring gull/Sweden/SVA220422SZ0382/FB001241/G-2022	Swedish Veterinary Agency (SVA)	Swedish Veterinary Agency (SVA)
EPI2068960	HA	Sweden	2022-Apr-29	EPI_ISL_13338018	A/European herring gull/Sweden/SVA220422SZ0382/FB001241/G-2022	Swedish Veterinary Agency (SVA)	Swedish Veterinary Agency (SVA)
EPI2068962	NA	Sweden	2022-Apr-29	EPI_ISL_13338018	A/European herring gull/Sweden/SVA220422SZ0382/FB001241/G-2022	Swedish Veterinary Agency (SVA)	Swedish Veterinary Agency (SVA)
EPI2068957	PB2	Sweden	2022-Apr-29	EPI_ISL_13338018	A/European herring gull/Sweden/SVA220422SZ0382/FB001241/G-2022	Swedish Veterinary Agency (SVA)	Swedish Veterinary Agency (SVA)
EPI2068961	NP	Sweden	2022-Apr-29	EPI_ISL_13338018	A/European herring gull/Sweden/SVA220422SZ0382/FB001241/G-2022	Swedish Veterinary Agency (SVA)	Swedish Veterinary Agency (SVA)
EPI2068963	MP	Sweden	2022-Apr-29	EPI_ISL_13338018	A/European herring gull/Sweden/SVA220422SZ0382/FB001241/G-2022	Swedish Veterinary Agency (SVA)	Swedish Veterinary Agency (SVA)
EPI1994477	MP	Sweden	2021-Dec-17	EPI_ISL_10937772	A/European Herring Gull/ Sweden/SVA220105SZ0249/FB000036/K-2021	Swedish Veterinary Agency (SVA)	Swedish Veterinary Agency (SVA)
EPI1994474	HA	Sweden	2021-Dec-17	EPI_ISL_10937772	A/European Herring Gull/ Sweden/SVA220105SZ0249/FB000036/K-2021	Swedish Veterinary Agency (SVA)	Swedish Veterinary Agency (SVA)
EPI1994472	PB1	Sweden	2021-Dec-17	EPI_ISL_10937772	A/European Herring Gull/ Sweden/SVA220105SZ0249/FB000036/K-2021	Swedish Veterinary Agency (SVA)	Swedish Veterinary Agency (SVA)
EPI1994473	PA	Sweden	2021-Dec-17	EPI_ISL_10937772	A/European Herring Gull/ Sweden/SVA220105SZ0249/FB000036/K-2021	Swedish Veterinary Agency (SVA)	Swedish Veterinary Agency (SVA)
EPI1994478	NS	Sweden	2021-Dec-17	EPI_ISL_10937772	A/European Herring Gull/ Sweden/SVA220105SZ0249/FB000036/K-2021	Swedish Veterinary Agency (SVA)	Swedish Veterinary Agency (SVA)
EPI1994471	PB2	Sweden	2021-Dec-17	EPI_ISL_10937772	A/European Herring Gull/ Sweden/SVA220105SZ0249/FB000036/K-2021	Swedish Veterinary Agency (SVA)	Swedish Veterinary Agency (SVA)
EPI1994475	NP	Sweden	2021-Dec-17	EPI_ISL_10937772	A/European Herring Gull/ Sweden/SVA220105SZ0249/FB000036/K-2021	Swedish Veterinary Agency (SVA)	Swedish Veterinary Agency (SVA)
EPI1994476	NA	Sweden	2021-Dec-17	EPI_ISL_10937772	A/European Herring Gull/ Sweden/SVA220105SZ0249/FB000036/K-2021	Swedish Veterinary Agency (SVA)	Swedish Veterinary Agency (SVA)
EPI1994335	NP	Sweden	2021-Dec-21	EPI_ISL_10880515	A/European Herring Gull/ Sweden/SVA211221SZ0503/FB004873/M-2021	Swedish Veterinary Agency (SVA)	Swedish Veterinary Agency (SVA)
EPI1994331	PB2	Sweden	2021-Dec-21	EPI_ISL_10880515	A/European Herring Gull/ Sweden/SVA211221SZ0503/FB004873/M-2021	Swedish Veterinary Agency (SVA)	Swedish Veterinary Agency (SVA)
EPI1994334	HA	Sweden	2021-Dec-21	EPI_ISL_10880515	A/European Herring Gull/ Sweden/SVA211221SZ0503/FB004873/M-2021	Swedish Veterinary Agency (SVA)	Swedish Veterinary Agency (SVA)
EPI1994336	NA	Sweden	2021-Dec-21	EPI_ISL_10880515	A/European Herring Gull/ Sweden/SVA211221SZ0503/FB004873/M-2021	Swedish Veterinary Agency (SVA)	Swedish Veterinary Agency (SVA)
EPI1994338	NS	Sweden	2021-Dec-21	EPI_ISL_10880515	A/European Herring Gull/ Sweden/SVA211221SZ0503/FB004873/M-2021	Swedish Veterinary Agency (SVA)	Swedish Veterinary Agency (SVA)
EPI1994332	PB1	Sweden	2021-Dec-21	EPI_ISL_10880515	A/European Herring Gull/ Sweden/SVA211221SZ0503/FB004873/M-2021	Swedish Veterinary Agency (SVA)	Swedish Veterinary Agency (SVA)
EPI1994333	PA	Sweden	2021-Dec-21	EPI_ISL_10880515	A/European Herring Gull/ Sweden/SVA211221SZ0503/FB004873/M-2021	Swedish Veterinary Agency (SVA)	Swedish Veterinary Agency (SVA)
EPI1994337	MP	Sweden	2021-Dec-21	EPI_ISL_10880515	A/European Herring Gull/ Sweden/SVA211221SZ0503/FB004873/M-2021	Swedish Veterinary Agency (SVA)	Swedish Veterinary Agency (SVA)
EPI1982529	HA	Sweden	2021-Nov-08	EPI_ISL_9641226	A/European Herring Gull/Sweden/SVA211116SZ0432/FB004518/2021	Swedish Veterinary Agency (SVA)	Swedish Veterinary Agency (SVA)
EPI1982532	MP	Sweden	2021-Nov-08	EPI_ISL_9641226	A/European Herring Gull/Sweden/SVA211116SZ0432/FB004518/2021	Swedish Veterinary Agency (SVA)	Swedish Veterinary Agency (SVA)
EPI1982533	NS	Sweden	2021-Nov-08	EPI_ISL_9641226	A/European Herring Gull/Sweden/SVA211116SZ0432/FB004518/2021	Swedish Veterinary Agency (SVA)	Swedish Veterinary Agency (SVA)
EPI1982531	NA	Sweden	2021-Nov-08	EPI_ISL_9641226	A/European Herring Gull/Sweden/SVA211116SZ0432/FB004518/2021	Swedish Veterinary Agency (SVA)	Swedish Veterinary Agency (SVA)
EPI1982527	PB1	Sweden	2021-Nov-08	EPI_ISL_9641226	A/European Herring Gull/Sweden/SVA211116SZ0432/FB004518/2021	Swedish Veterinary Agency (SVA)	Swedish Veterinary Agency (SVA)
EPI1982528	PA	Sweden	2021-Nov-08	EPI_ISL_9641226	A/European Herring Gull/Sweden/SVA211116SZ0432/FB004518/2021	Swedish Veterinary Agency (SVA)	Swedish Veterinary Agency (SVA)
EPI1982530	NP	Sweden	2021-Nov-08	EPI_ISL_9641226	A/European Herring Gull/Sweden/SVA211116SZ0432/FB004518/2021	Swedish Veterinary Agency (SVA)	Swedish Veterinary Agency (SVA)
EPI1982526	PB2	Sweden	2021-Nov-08	EPI_ISL_9641226	A/European Herring Gull/Sweden/SVA211116SZ0432/FB004518/2021	Swedish Veterinary Agency (SVA)	Swedish Veterinary Agency (SVA)
EPI1925361	PB2	Netherlands	2021-Oct-25	EPI_ISL_5945412	A/European Herring Gull/Netherlands/21037412-002/2021	Wageningen Bioveterinary Research	Wageningen Bioveterinary Research	Beerens, Nancy; Harders, Frank; Pritz-Verschuren, Sylvia; Roose, Marit; Germeraad, Evelien; Engelsma, Marc; Heutink, Rene
EPI1925363	PA	Netherlands	2021-Oct-25	EPI_ISL_5945412	A/European Herring Gull/Netherlands/21037412-002/2021	Wageningen Bioveterinary Research	Wageningen Bioveterinary Research	Beerens, Nancy; Harders, Frank; Pritz-Verschuren, Sylvia; Roose, Marit; Germeraad, Evelien; Engelsma, Marc; Heutink, Rene
EPI1925364	HA	Netherlands	2021-Oct-25	EPI_ISL_5945412	A/European Herring Gull/Netherlands/21037412-002/2021	Wageningen Bioveterinary Research	Wageningen Bioveterinary Research	Beerens, Nancy; Harders, Frank; Pritz-Verschuren, Sylvia; Roose, Marit; Germeraad, Evelien; Engelsma, Marc; Heutink, Rene
EPI1925362	PB1	Netherlands	2021-Oct-25	EPI_ISL_5945412	A/European Herring Gull/Netherlands/21037412-002/2021	Wageningen Bioveterinary Research	Wageningen Bioveterinary Research	Beerens, Nancy; Harders, Frank; Pritz-Verschuren, Sylvia; Roose, Marit; Germeraad, Evelien; Engelsma, Marc; Heutink, Rene
EPI1925366	NA	Netherlands	2021-Oct-25	EPI_ISL_5945412	A/European Herring Gull/Netherlands/21037412-002/2021	Wageningen Bioveterinary Research	Wageningen Bioveterinary Research	Beerens, Nancy; Harders, Frank; Pritz-Verschuren, Sylvia; Roose, Marit; Germeraad, Evelien; Engelsma, Marc; Heutink, Rene
EPI1925367	MP	Netherlands	2021-Oct-25	EPI_ISL_5945412	A/European Herring Gull/Netherlands/21037412-002/2021	Wageningen Bioveterinary Research	Wageningen Bioveterinary Research	Beerens, Nancy; Harders, Frank; Pritz-Verschuren, Sylvia; Roose, Marit; Germeraad, Evelien; Engelsma, Marc; Heutink, Rene
EPI1925368	NS	Netherlands	2021-Oct-25	EPI_ISL_5945412	A/European Herring Gull/Netherlands/21037412-002/2021	Wageningen Bioveterinary Research	Wageningen Bioveterinary Research	Beerens, Nancy; Harders, Frank; Pritz-Verschuren, Sylvia; Roose, Marit; Germeraad, Evelien; Engelsma, Marc; Heutink, Rene
EPI1925365	NP	Netherlands	2021-Oct-25	EPI_ISL_5945412	A/European Herring Gull/Netherlands/21037412-002/2021	Wageningen Bioveterinary Research	Wageningen Bioveterinary Research	Beerens, Nancy; Harders, Frank; Pritz-Verschuren, Sylvia; Roose, Marit; Germeraad, Evelien; Engelsma, Marc; Heutink, Rene
EPI2122859	PA	Belgium	2022-Jan-21	EPI_ISL_14390100	A/Larus_canus/Belgium/1668_0019/2022	Sciensano - Animal Infectious Diseases	Sciensano, Department of Animal Infectious Diseases	Van Borm, Steven; Vandenbussche, Frank; Roupie, Virginie; Lambrecht, Benedicte; Steensels, Mieke
EPI2122860	HA	Belgium	2022-Jan-21	EPI_ISL_14390100	A/Larus_canus/Belgium/1668_0019/2022	Sciensano - Animal Infectious Diseases	Sciensano, Department of Animal Infectious Diseases	Van Borm, Steven; Vandenbussche, Frank; Roupie, Virginie; Lambrecht, Benedicte; Steensels, Mieke
EPI2122864	NS	Belgium	2022-Jan-21	EPI_ISL_14390100	A/Larus_canus/Belgium/1668_0019/2022	Sciensano - Animal Infectious Diseases	Sciensano, Department of Animal Infectious Diseases	Van Borm, Steven; Vandenbussche, Frank; Roupie, Virginie; Lambrecht, Benedicte; Steensels, Mieke
EPI2122863	MP	Belgium	2022-Jan-21	EPI_ISL_14390100	A/Larus_canus/Belgium/1668_0019/2022	Sciensano - Animal Infectious Diseases	Sciensano, Department of Animal Infectious Diseases	Van Borm, Steven; Vandenbussche, Frank; Roupie, Virginie; Lambrecht, Benedicte; Steensels, Mieke
EPI2122857	PB2	Belgium	2022-Jan-21	EPI_ISL_14390100	A/Larus_canus/Belgium/1668_0019/2022	Sciensano - Animal Infectious Diseases	Sciensano, Department of Animal Infectious Diseases	Van Borm, Steven; Vandenbussche, Frank; Roupie, Virginie; Lambrecht, Benedicte; Steensels, Mieke
EPI2122858	PB1	Belgium	2022-Jan-21	EPI_ISL_14390100	A/Larus_canus/Belgium/1668_0019/2022	Sciensano - Animal Infectious Diseases	Sciensano, Department of Animal Infectious Diseases	Van Borm, Steven; Vandenbussche, Frank; Roupie, Virginie; Lambrecht, Benedicte; Steensels, Mieke
EPI2122861	NP	Belgium	2022-Jan-21	EPI_ISL_14390100	A/Larus_canus/Belgium/1668_0019/2022	Sciensano - Animal Infectious Diseases	Sciensano, Department of Animal Infectious Diseases	Van Borm, Steven; Vandenbussche, Frank; Roupie, Virginie; Lambrecht, Benedicte; Steensels, Mieke
EPI2122862	NA	Belgium	2022-Jan-21	EPI_ISL_14390100	A/Larus_canus/Belgium/1668_0019/2022	Sciensano - Animal Infectious Diseases	Sciensano, Department of Animal Infectious Diseases	Van Borm, Steven; Vandenbussche, Frank; Roupie, Virginie; Lambrecht, Benedicte; Steensels, Mieke
EPI2072008	HA	United Kingdom	2022-Jan-08	EPI_ISL_13370679	A/common_gull/England/245481/2022	Animal and Plant Health Agency (APHA)	Animal and Plant Health Agency (APHA)
EPI2072001	NP	United Kingdom	2022-Jan-08	EPI_ISL_13370679	A/common_gull/England/245481/2022	Animal and Plant Health Agency (APHA)	Animal and Plant Health Agency (APHA)
EPI2072002	NS	United Kingdom	2022-Jan-08	EPI_ISL_13370679	A/common_gull/England/245481/2022	Animal and Plant Health Agency (APHA)	Animal and Plant Health Agency (APHA)
EPI2072003	MP	United Kingdom	2022-Jan-08	EPI_ISL_13370679	A/common_gull/England/245481/2022	Animal and Plant Health Agency (APHA)	Animal and Plant Health Agency (APHA)
EPI2072004	PA	United Kingdom	2022-Jan-08	EPI_ISL_13370679	A/common_gull/England/245481/2022	Animal and Plant Health Agency (APHA)	Animal and Plant Health Agency (APHA)
EPI2072005	PB2	United Kingdom	2022-Jan-08	EPI_ISL_13370679	A/common_gull/England/245481/2022	Animal and Plant Health Agency (APHA)	Animal and Plant Health Agency (APHA)
EPI2072006	PB1	United Kingdom	2022-Jan-08	EPI_ISL_13370679	A/common_gull/England/245481/2022	Animal and Plant Health Agency (APHA)	Animal and Plant Health Agency (APHA)
EPI2072007	NA	United Kingdom	2022-Jan-08	EPI_ISL_13370679	A/common_gull/England/245481/2022	Animal and Plant Health Agency (APHA)	Animal and Plant Health Agency (APHA)
EPI1966233	PA	Netherlands	2021-Dec-25	EPI_ISL_9221469	A/lesser black-backed gull/Netherlands/21041570-001/2021	Wageningen Bioveterinary Research	Wageningen Bioveterinary Research	Beerens, Nancy; Harders, Frank; Pritz-Verschuren, Sylvia; Roose, Marit; Venema, Sandra; Germeraad, Evelien; Engelsma, Marc; Heutink, Rene
EPI1966234	PB2	Netherlands	2021-Dec-25	EPI_ISL_9221469	A/lesser black-backed gull/Netherlands/21041570-001/2021	Wageningen Bioveterinary Research	Wageningen Bioveterinary Research	Beerens, Nancy; Harders, Frank; Pritz-Verschuren, Sylvia; Roose, Marit; Venema, Sandra; Germeraad, Evelien; Engelsma, Marc; Heutink, Rene
EPI1966230	NP	Netherlands	2021-Dec-25	EPI_ISL_9221469	A/lesser black-backed gull/Netherlands/21041570-001/2021	Wageningen Bioveterinary Research	Wageningen Bioveterinary Research	Beerens, Nancy; Harders, Frank; Pritz-Verschuren, Sylvia; Roose, Marit; Venema, Sandra; Germeraad, Evelien; Engelsma, Marc; Heutink, Rene
EPI1966231	NS	Netherlands	2021-Dec-25	EPI_ISL_9221469	A/lesser black-backed gull/Netherlands/21041570-001/2021	Wageningen Bioveterinary Research	Wageningen Bioveterinary Research	Beerens, Nancy; Harders, Frank; Pritz-Verschuren, Sylvia; Roose, Marit; Venema, Sandra; Germeraad, Evelien; Engelsma, Marc; Heutink, Rene
EPI1966232	MP	Netherlands	2021-Dec-25	EPI_ISL_9221469	A/lesser black-backed gull/Netherlands/21041570-001/2021	Wageningen Bioveterinary Research	Wageningen Bioveterinary Research	Beerens, Nancy; Harders, Frank; Pritz-Verschuren, Sylvia; Roose, Marit; Venema, Sandra; Germeraad, Evelien; Engelsma, Marc; Heutink, Rene
EPI1966235	PB1	Netherlands	2021-Dec-25	EPI_ISL_9221469	A/lesser black-backed gull/Netherlands/21041570-001/2021	Wageningen Bioveterinary Research	Wageningen Bioveterinary Research	Beerens, Nancy; Harders, Frank; Pritz-Verschuren, Sylvia; Roose, Marit; Venema, Sandra; Germeraad, Evelien; Engelsma, Marc; Heutink, Rene
EPI1966236	NA	Netherlands	2021-Dec-25	EPI_ISL_9221469	A/lesser black-backed gull/Netherlands/21041570-001/2021	Wageningen Bioveterinary Research	Wageningen Bioveterinary Research	Beerens, Nancy; Harders, Frank; Pritz-Verschuren, Sylvia; Roose, Marit; Venema, Sandra; Germeraad, Evelien; Engelsma, Marc; Heutink, Rene
EPI1966237	HA	Netherlands	2021-Dec-25	EPI_ISL_9221469	A/lesser black-backed gull/Netherlands/21041570-001/2021	Wageningen Bioveterinary Research	Wageningen Bioveterinary Research	Beerens, Nancy; Harders, Frank; Pritz-Verschuren, Sylvia; Roose, Marit; Venema, Sandra; Germeraad, Evelien; Engelsma, Marc; Heutink, Rene
EPI1983205	PA	Netherlands	2022-Jan-03	EPI_ISL_9690841	A/great black-backed gull/Netherlands/22000090-002/2022	Wageningen Bioveterinary Research	Wageningen Bioveterinary Research	Beerens, Nancy; Harders, Frank; Pritz-Verschuren, Sylvia; Roose, Marit; Venema, Sandra; Germeraad, Evelien; Engelsma, Marc; Heutink, Rene
EPI1983206	PB2	Netherlands	2022-Jan-03	EPI_ISL_9690841	A/great black-backed gull/Netherlands/22000090-002/2022	Wageningen Bioveterinary Research	Wageningen Bioveterinary Research	Beerens, Nancy; Harders, Frank; Pritz-Verschuren, Sylvia; Roose, Marit; Venema, Sandra; Germeraad, Evelien; Engelsma, Marc; Heutink, Rene
EPI1983207	PB1	Netherlands	2022-Jan-03	EPI_ISL_9690841	A/great black-backed gull/Netherlands/22000090-002/2022	Wageningen Bioveterinary Research	Wageningen Bioveterinary Research	Beerens, Nancy; Harders, Frank; Pritz-Verschuren, Sylvia; Roose, Marit; Venema, Sandra; Germeraad, Evelien; Engelsma, Marc; Heutink, Rene
EPI1983202	NP	Netherlands	2022-Jan-03	EPI_ISL_9690841	A/great black-backed gull/Netherlands/22000090-002/2022	Wageningen Bioveterinary Research	Wageningen Bioveterinary Research	Beerens, Nancy; Harders, Frank; Pritz-Verschuren, Sylvia; Roose, Marit; Venema, Sandra; Germeraad, Evelien; Engelsma, Marc; Heutink, Rene
EPI1983203	NS	Netherlands	2022-Jan-03	EPI_ISL_9690841	A/great black-backed gull/Netherlands/22000090-002/2022	Wageningen Bioveterinary Research	Wageningen Bioveterinary Research	Beerens, Nancy; Harders, Frank; Pritz-Verschuren, Sylvia; Roose, Marit; Venema, Sandra; Germeraad, Evelien; Engelsma, Marc; Heutink, Rene
EPI1983204	MP	Netherlands	2022-Jan-03	EPI_ISL_9690841	A/great black-backed gull/Netherlands/22000090-002/2022	Wageningen Bioveterinary Research	Wageningen Bioveterinary Research	Beerens, Nancy; Harders, Frank; Pritz-Verschuren, Sylvia; Roose, Marit; Venema, Sandra; Germeraad, Evelien; Engelsma, Marc; Heutink, Rene
EPI1983208	NA	Netherlands	2022-Jan-03	EPI_ISL_9690841	A/great black-backed gull/Netherlands/22000090-002/2022	Wageningen Bioveterinary Research	Wageningen Bioveterinary Research	Beerens, Nancy; Harders, Frank; Pritz-Verschuren, Sylvia; Roose, Marit; Venema, Sandra; Germeraad, Evelien; Engelsma, Marc; Heutink, Rene
EPI1983209	HA	Netherlands	2022-Jan-03	EPI_ISL_9690841	A/great black-backed gull/Netherlands/22000090-002/2022	Wageningen Bioveterinary Research	Wageningen Bioveterinary Research	Beerens, Nancy; Harders, Frank; Pritz-Verschuren, Sylvia; Roose, Marit; Venema, Sandra; Germeraad, Evelien; Engelsma, Marc; Heutink, Rene
EPI1982835	HA	Sweden	2021-Dec-21	EPI_ISL_9651560	A/great black-backed gull/Sweden/SVA211221SZ0509/FB004872/2021	Swedish Veterinary Agency (SVA)	Swedish Veterinary Agency (SVA)
EPI1982837	NA	Sweden	2021-Dec-21	EPI_ISL_9651560	A/great black-backed gull/Sweden/SVA211221SZ0509/FB004872/2021	Swedish Veterinary Agency (SVA)	Swedish Veterinary Agency (SVA)
EPI1982833	PB1	Sweden	2021-Dec-21	EPI_ISL_9651560	A/great black-backed gull/Sweden/SVA211221SZ0509/FB004872/2021	Swedish Veterinary Agency (SVA)	Swedish Veterinary Agency (SVA)
EPI1982836	NP	Sweden	2021-Dec-21	EPI_ISL_9651560	A/great black-backed gull/Sweden/SVA211221SZ0509/FB004872/2021	Swedish Veterinary Agency (SVA)	Swedish Veterinary Agency (SVA)
EPI1982832	PB2	Sweden	2021-Dec-21	EPI_ISL_9651560	A/great black-backed gull/Sweden/SVA211221SZ0509/FB004872/2021	Swedish Veterinary Agency (SVA)	Swedish Veterinary Agency (SVA)
EPI1982838	MP	Sweden	2021-Dec-21	EPI_ISL_9651560	A/great black-backed gull/Sweden/SVA211221SZ0509/FB004872/2021	Swedish Veterinary Agency (SVA)	Swedish Veterinary Agency (SVA)
EPI1982834	PA	Sweden	2021-Dec-21	EPI_ISL_9651560	A/great black-backed gull/Sweden/SVA211221SZ0509/FB004872/2021	Swedish Veterinary Agency (SVA)	Swedish Veterinary Agency (SVA)
EPI1982839	NS	Sweden	2021-Dec-21	EPI_ISL_9651560	A/great black-backed gull/Sweden/SVA211221SZ0509/FB004872/2021	Swedish Veterinary Agency (SVA)	Swedish Veterinary Agency (SVA)
EPI2150853	PA	Sweden	2022-Jun-13	EPI_ISL_14811850	A/Mediterranean gull/Sweden/SVA220617SZ0306/FB001940/2022	Swedish Veterinary Agency (SVA)	Swedish Veterinary Agency (SVA)
EPI2150857	MP	Sweden	2022-Jun-13	EPI_ISL_14811850	A/Mediterranean gull/Sweden/SVA220617SZ0306/FB001940/2022	Swedish Veterinary Agency (SVA)	Swedish Veterinary Agency (SVA)
EPI2150851	PB2	Sweden	2022-Jun-13	EPI_ISL_14811850	A/Mediterranean gull/Sweden/SVA220617SZ0306/FB001940/2022	Swedish Veterinary Agency (SVA)	Swedish Veterinary Agency (SVA)
EPI2150855	NP	Sweden	2022-Jun-13	EPI_ISL_14811850	A/Mediterranean gull/Sweden/SVA220617SZ0306/FB001940/2022	Swedish Veterinary Agency (SVA)	Swedish Veterinary Agency (SVA)
EPI2150852	PB1	Sweden	2022-Jun-13	EPI_ISL_14811850	A/Mediterranean gull/Sweden/SVA220617SZ0306/FB001940/2022	Swedish Veterinary Agency (SVA)	Swedish Veterinary Agency (SVA)
EPI2150854	HA	Sweden	2022-Jun-13	EPI_ISL_14811850	A/Mediterranean gull/Sweden/SVA220617SZ0306/FB001940/2022	Swedish Veterinary Agency (SVA)	Swedish Veterinary Agency (SVA)
EPI2150856	NA	Sweden	2022-Jun-13	EPI_ISL_14811850	A/Mediterranean gull/Sweden/SVA220617SZ0306/FB001940/2022	Swedish Veterinary Agency (SVA)	Swedish Veterinary Agency (SVA)
EPI2150858	NS	Sweden	2022-Jun-13	EPI_ISL_14811850	A/Mediterranean gull/Sweden/SVA220617SZ0306/FB001940/2022	Swedish Veterinary Agency (SVA)	Swedish Veterinary Agency (SVA)
EPI2150837	PB1	Sweden	2022-Jun-13	EPI_ISL_14811846	A/Mediterranean gull/Sweden/SVA220617SZ0306/FB001939/K-2022	Swedish Veterinary Agency (SVA)	Swedish Veterinary Agency (SVA)
EPI2150848	NA	Sweden	2022-Jun-13	EPI_ISL_14811846	A/Mediterranean gull/Sweden/SVA220617SZ0306/FB001939/K-2022	Swedish Veterinary Agency (SVA)	Swedish Veterinary Agency (SVA)
EPI2150847	NP	Sweden	2022-Jun-13	EPI_ISL_14811846	A/Mediterranean gull/Sweden/SVA220617SZ0306/FB001939/K-2022	Swedish Veterinary Agency (SVA)	Swedish Veterinary Agency (SVA)
EPI2150838	PA	Sweden	2022-Jun-13	EPI_ISL_14811846	A/Mediterranean gull/Sweden/SVA220617SZ0306/FB001939/K-2022	Swedish Veterinary Agency (SVA)	Swedish Veterinary Agency (SVA)
EPI2150846	HA	Sweden	2022-Jun-13	EPI_ISL_14811846	A/Mediterranean gull/Sweden/SVA220617SZ0306/FB001939/K-2022	Swedish Veterinary Agency (SVA)	Swedish Veterinary Agency (SVA)
EPI2150849	MP	Sweden	2022-Jun-13	EPI_ISL_14811846	A/Mediterranean gull/Sweden/SVA220617SZ0306/FB001939/K-2022	Swedish Veterinary Agency (SVA)	Swedish Veterinary Agency (SVA)
EPI2150836	PB2	Sweden	2022-Jun-13	EPI_ISL_14811846	A/Mediterranean gull/Sweden/SVA220617SZ0306/FB001939/K-2022	Swedish Veterinary Agency (SVA)	Swedish Veterinary Agency (SVA)
EPI2150850	NS	Sweden	2022-Jun-13	EPI_ISL_14811846	A/Mediterranean gull/Sweden/SVA220617SZ0306/FB001939/K-2022	Swedish Veterinary Agency (SVA)	Swedish Veterinary Agency (SVA)
EPI2150916	PB1	Sweden	2022-Jun-04	EPI_ISL_14812299	A/black-headed gull/Sweden/SVA220616SZ0350/FB001880/M-2022	Swedish Veterinary Agency (SVA)	Swedish Veterinary Agency (SVA)
EPI2150917	PA	Sweden	2022-Jun-04	EPI_ISL_14812299	A/black-headed gull/Sweden/SVA220616SZ0350/FB001880/M-2022	Swedish Veterinary Agency (SVA)	Swedish Veterinary Agency (SVA)
EPI2150915	PB2	Sweden	2022-Jun-04	EPI_ISL_14812299	A/black-headed gull/Sweden/SVA220616SZ0350/FB001880/M-2022	Swedish Veterinary Agency (SVA)	Swedish Veterinary Agency (SVA)
EPI2150918	HA	Sweden	2022-Jun-04	EPI_ISL_14812299	A/black-headed gull/Sweden/SVA220616SZ0350/FB001880/M-2022	Swedish Veterinary Agency (SVA)	Swedish Veterinary Agency (SVA)
EPI2150919	NP	Sweden	2022-Jun-04	EPI_ISL_14812299	A/black-headed gull/Sweden/SVA220616SZ0350/FB001880/M-2022	Swedish Veterinary Agency (SVA)	Swedish Veterinary Agency (SVA)
EPI2150920	NA	Sweden	2022-Jun-04	EPI_ISL_14812299	A/black-headed gull/Sweden/SVA220616SZ0350/FB001880/M-2022	Swedish Veterinary Agency (SVA)	Swedish Veterinary Agency (SVA)
EPI2150921	MP	Sweden	2022-Jun-04	EPI_ISL_14812299	A/black-headed gull/Sweden/SVA220616SZ0350/FB001880/M-2022	Swedish Veterinary Agency (SVA)	Swedish Veterinary Agency (SVA)
EPI2150922	NS	Sweden	2022-Jun-04	EPI_ISL_14812299	A/black-headed gull/Sweden/SVA220616SZ0350/FB001880/M-2022	Swedish Veterinary Agency (SVA)	Swedish Veterinary Agency (SVA)
EPI2150674	PA	Sweden	2022-Jun-16	EPI_ISL_14811827	A/black-headed gull/Sweden/SVA220617SZ0305/FB001920/K-2022	Swedish Veterinary Agency (SVA)	Swedish Veterinary Agency (SVA)
EPI2150675	HA	Sweden	2022-Jun-16	EPI_ISL_14811827	A/black-headed gull/Sweden/SVA220617SZ0305/FB001920/K-2022	Swedish Veterinary Agency (SVA)	Swedish Veterinary Agency (SVA)
EPI2150677	NA	Sweden	2022-Jun-16	EPI_ISL_14811827	A/black-headed gull/Sweden/SVA220617SZ0305/FB001920/K-2022	Swedish Veterinary Agency (SVA)	Swedish Veterinary Agency (SVA)
EPI2150676	NP	Sweden	2022-Jun-16	EPI_ISL_14811827	A/black-headed gull/Sweden/SVA220617SZ0305/FB001920/K-2022	Swedish Veterinary Agency (SVA)	Swedish Veterinary Agency (SVA)
EPI2150678	MP	Sweden	2022-Jun-16	EPI_ISL_14811827	A/black-headed gull/Sweden/SVA220617SZ0305/FB001920/K-2022	Swedish Veterinary Agency (SVA)	Swedish Veterinary Agency (SVA)
EPI2150672	PB2	Sweden	2022-Jun-16	EPI_ISL_14811827	A/black-headed gull/Sweden/SVA220617SZ0305/FB001920/K-2022	Swedish Veterinary Agency (SVA)	Swedish Veterinary Agency (SVA)
EPI2150673	PB1	Sweden	2022-Jun-16	EPI_ISL_14811827	A/black-headed gull/Sweden/SVA220617SZ0305/FB001920/K-2022	Swedish Veterinary Agency (SVA)	Swedish Veterinary Agency (SVA)
EPI2150679	NS	Sweden	2022-Jun-16	EPI_ISL_14811827	A/black-headed gull/Sweden/SVA220617SZ0305/FB001920/K-2022	Swedish Veterinary Agency (SVA)	Swedish Veterinary Agency (SVA)
EPI2150664	PB2	Sweden	2022-Jun-04	EPI_ISL_14811826	A/black-headed gull/Sweden/SVA220616SZ0350/FB001882/M-2022	Swedish Veterinary Agency (SVA)	Swedish Veterinary Agency (SVA)
EPI2150670	MP	Sweden	2022-Jun-04	EPI_ISL_14811826	A/black-headed gull/Sweden/SVA220616SZ0350/FB001882/M-2022	Swedish Veterinary Agency (SVA)	Swedish Veterinary Agency (SVA)
EPI2150666	PA	Sweden	2022-Jun-04	EPI_ISL_14811826	A/black-headed gull/Sweden/SVA220616SZ0350/FB001882/M-2022	Swedish Veterinary Agency (SVA)	Swedish Veterinary Agency (SVA)
EPI2150667	HA	Sweden	2022-Jun-04	EPI_ISL_14811826	A/black-headed gull/Sweden/SVA220616SZ0350/FB001882/M-2022	Swedish Veterinary Agency (SVA)	Swedish Veterinary Agency (SVA)
EPI2150671	NS	Sweden	2022-Jun-04	EPI_ISL_14811826	A/black-headed gull/Sweden/SVA220616SZ0350/FB001882/M-2022	Swedish Veterinary Agency (SVA)	Swedish Veterinary Agency (SVA)
EPI2150665	PB1	Sweden	2022-Jun-04	EPI_ISL_14811826	A/black-headed gull/Sweden/SVA220616SZ0350/FB001882/M-2022	Swedish Veterinary Agency (SVA)	Swedish Veterinary Agency (SVA)
EPI2150668	NP	Sweden	2022-Jun-04	EPI_ISL_14811826	A/black-headed gull/Sweden/SVA220616SZ0350/FB001882/M-2022	Swedish Veterinary Agency (SVA)	Swedish Veterinary Agency (SVA)
EPI2150669	NA	Sweden	2022-Jun-04	EPI_ISL_14811826	A/black-headed gull/Sweden/SVA220616SZ0350/FB001882/M-2022	Swedish Veterinary Agency (SVA)	Swedish Veterinary Agency (SVA)
EPI2114310	NA	Netherlands	2022-Jun-25	EPI_ISL_14175218	A/Common Tern/Netherlands/22011496-002/2022	Wageningen Bioveterinary Research	Wageningen Bioveterinary Research	Beerens, Nancy; Harders, Frank; Pritz-Verschuren, Sylvia; Roose, Marit; Venema, Sandra; Germeraad, Evelien; Engelsma, Marc; Heutink, Rene
EPI2114312	HA	Netherlands	2022-Jun-25	EPI_ISL_14175218	A/Common Tern/Netherlands/22011496-002/2022	Wageningen Bioveterinary Research	Wageningen Bioveterinary Research	Beerens, Nancy; Harders, Frank; Pritz-Verschuren, Sylvia; Roose, Marit; Venema, Sandra; Germeraad, Evelien; Engelsma, Marc; Heutink, Rene
EPI2114307	PA	Netherlands	2022-Jun-25	EPI_ISL_14175218	A/Common Tern/Netherlands/22011496-002/2022	Wageningen Bioveterinary Research	Wageningen Bioveterinary Research	Beerens, Nancy; Harders, Frank; Pritz-Verschuren, Sylvia; Roose, Marit; Venema, Sandra; Germeraad, Evelien; Engelsma, Marc; Heutink, Rene
EPI2114308	PB2	Netherlands	2022-Jun-25	EPI_ISL_14175218	A/Common Tern/Netherlands/22011496-002/2022	Wageningen Bioveterinary Research	Wageningen Bioveterinary Research	Beerens, Nancy; Harders, Frank; Pritz-Verschuren, Sylvia; Roose, Marit; Venema, Sandra; Germeraad, Evelien; Engelsma, Marc; Heutink, Rene
EPI2114309	PB1	Netherlands	2022-Jun-25	EPI_ISL_14175218	A/Common Tern/Netherlands/22011496-002/2022	Wageningen Bioveterinary Research	Wageningen Bioveterinary Research	Beerens, Nancy; Harders, Frank; Pritz-Verschuren, Sylvia; Roose, Marit; Venema, Sandra; Germeraad, Evelien; Engelsma, Marc; Heutink, Rene
EPI2114306	MP	Netherlands	2022-Jun-25	EPI_ISL_14175218	A/Common Tern/Netherlands/22011496-002/2022	Wageningen Bioveterinary Research	Wageningen Bioveterinary Research	Beerens, Nancy; Harders, Frank; Pritz-Verschuren, Sylvia; Roose, Marit; Venema, Sandra; Germeraad, Evelien; Engelsma, Marc; Heutink, Rene
EPI2114304	NP	Netherlands	2022-Jun-25	EPI_ISL_14175218	A/Common Tern/Netherlands/22011496-002/2022	Wageningen Bioveterinary Research	Wageningen Bioveterinary Research	Beerens, Nancy; Harders, Frank; Pritz-Verschuren, Sylvia; Roose, Marit; Venema, Sandra; Germeraad, Evelien; Engelsma, Marc; Heutink, Rene
EPI2114305	NS	Netherlands	2022-Jun-25	EPI_ISL_14175218	A/Common Tern/Netherlands/22011496-002/2022	Wageningen Bioveterinary Research	Wageningen Bioveterinary Research	Beerens, Nancy; Harders, Frank; Pritz-Verschuren, Sylvia; Roose, Marit; Venema, Sandra; Germeraad, Evelien; Engelsma, Marc; Heutink, Rene
EPI2082854	NP	Netherlands	2022-Jun-16	EPI_ISL_13617700	A/sandwich tern/Netherlands/22010908-002/2022	Wageningen Bioveterinary Research	Wageningen Bioveterinary Research	Beerens, Nancy; Harders, Frank; Pritz-Verschuren, Sylvia; Roose, Marit; Venema, Sandra; Germeraad, Evelien; Engelsma, Marc; Heutink, Rene
EPI2082855	NS	Netherlands	2022-Jun-16	EPI_ISL_13617700	A/sandwich tern/Netherlands/22010908-002/2022	Wageningen Bioveterinary Research	Wageningen Bioveterinary Research	Beerens, Nancy; Harders, Frank; Pritz-Verschuren, Sylvia; Roose, Marit; Venema, Sandra; Germeraad, Evelien; Engelsma, Marc; Heutink, Rene
EPI2082856	MP	Netherlands	2022-Jun-16	EPI_ISL_13617700	A/sandwich tern/Netherlands/22010908-002/2022	Wageningen Bioveterinary Research	Wageningen Bioveterinary Research	Beerens, Nancy; Harders, Frank; Pritz-Verschuren, Sylvia; Roose, Marit; Venema, Sandra; Germeraad, Evelien; Engelsma, Marc; Heutink, Rene
EPI2082860	NA	Netherlands	2022-Jun-16	EPI_ISL_13617700	A/sandwich tern/Netherlands/22010908-002/2022	Wageningen Bioveterinary Research	Wageningen Bioveterinary Research	Beerens, Nancy; Harders, Frank; Pritz-Verschuren, Sylvia; Roose, Marit; Venema, Sandra; Germeraad, Evelien; Engelsma, Marc; Heutink, Rene
EPI2082861	HA	Netherlands	2022-Jun-16	EPI_ISL_13617700	A/sandwich tern/Netherlands/22010908-002/2022	Wageningen Bioveterinary Research	Wageningen Bioveterinary Research	Beerens, Nancy; Harders, Frank; Pritz-Verschuren, Sylvia; Roose, Marit; Venema, Sandra; Germeraad, Evelien; Engelsma, Marc; Heutink, Rene
EPI2082857	PA	Netherlands	2022-Jun-16	EPI_ISL_13617700	A/sandwich tern/Netherlands/22010908-002/2022	Wageningen Bioveterinary Research	Wageningen Bioveterinary Research	Beerens, Nancy; Harders, Frank; Pritz-Verschuren, Sylvia; Roose, Marit; Venema, Sandra; Germeraad, Evelien; Engelsma, Marc; Heutink, Rene
EPI2082858	PB2	Netherlands	2022-Jun-16	EPI_ISL_13617700	A/sandwich tern/Netherlands/22010908-002/2022	Wageningen Bioveterinary Research	Wageningen Bioveterinary Research	Beerens, Nancy; Harders, Frank; Pritz-Verschuren, Sylvia; Roose, Marit; Venema, Sandra; Germeraad, Evelien; Engelsma, Marc; Heutink, Rene
EPI2082859	PB1	Netherlands	2022-Jun-16	EPI_ISL_13617700	A/sandwich tern/Netherlands/22010908-002/2022	Wageningen Bioveterinary Research	Wageningen Bioveterinary Research	Beerens, Nancy; Harders, Frank; Pritz-Verschuren, Sylvia; Roose, Marit; Venema, Sandra; Germeraad, Evelien; Engelsma, Marc; Heutink, Rene
EPI2082852	NA	Netherlands	2022-Jun-16	EPI_ISL_13617699	A/sandwich tern/Netherlands/22010908-001/2022	Wageningen Bioveterinary Research	Wageningen Bioveterinary Research	Beerens, Nancy; Harders, Frank; Pritz-Verschuren, Sylvia; Roose, Marit; Venema, Sandra; Germeraad, Evelien; Engelsma, Marc; Heutink, Rene
EPI2082853	HA	Netherlands	2022-Jun-16	EPI_ISL_13617699	A/sandwich tern/Netherlands/22010908-001/2022	Wageningen Bioveterinary Research	Wageningen Bioveterinary Research	Beerens, Nancy; Harders, Frank; Pritz-Verschuren, Sylvia; Roose, Marit; Venema, Sandra; Germeraad, Evelien; Engelsma, Marc; Heutink, Rene
EPI2082849	PA	Netherlands	2022-Jun-16	EPI_ISL_13617699	A/sandwich tern/Netherlands/22010908-001/2022	Wageningen Bioveterinary Research	Wageningen Bioveterinary Research	Beerens, Nancy; Harders, Frank; Pritz-Verschuren, Sylvia; Roose, Marit; Venema, Sandra; Germeraad, Evelien; Engelsma, Marc; Heutink, Rene
EPI2082850	PB2	Netherlands	2022-Jun-16	EPI_ISL_13617699	A/sandwich tern/Netherlands/22010908-001/2022	Wageningen Bioveterinary Research	Wageningen Bioveterinary Research	Beerens, Nancy; Harders, Frank; Pritz-Verschuren, Sylvia; Roose, Marit; Venema, Sandra; Germeraad, Evelien; Engelsma, Marc; Heutink, Rene
EPI2082851	PB1	Netherlands	2022-Jun-16	EPI_ISL_13617699	A/sandwich tern/Netherlands/22010908-001/2022	Wageningen Bioveterinary Research	Wageningen Bioveterinary Research	Beerens, Nancy; Harders, Frank; Pritz-Verschuren, Sylvia; Roose, Marit; Venema, Sandra; Germeraad, Evelien; Engelsma, Marc; Heutink, Rene
EPI2082846	NP	Netherlands	2022-Jun-16	EPI_ISL_13617699	A/sandwich tern/Netherlands/22010908-001/2022	Wageningen Bioveterinary Research	Wageningen Bioveterinary Research	Beerens, Nancy; Harders, Frank; Pritz-Verschuren, Sylvia; Roose, Marit; Venema, Sandra; Germeraad, Evelien; Engelsma, Marc; Heutink, Rene
EPI2082847	NS	Netherlands	2022-Jun-16	EPI_ISL_13617699	A/sandwich tern/Netherlands/22010908-001/2022	Wageningen Bioveterinary Research	Wageningen Bioveterinary Research	Beerens, Nancy; Harders, Frank; Pritz-Verschuren, Sylvia; Roose, Marit; Venema, Sandra; Germeraad, Evelien; Engelsma, Marc; Heutink, Rene
EPI2082848	MP	Netherlands	2022-Jun-16	EPI_ISL_13617699	A/sandwich tern/Netherlands/22010908-001/2022	Wageningen Bioveterinary Research	Wageningen Bioveterinary Research	Beerens, Nancy; Harders, Frank; Pritz-Verschuren, Sylvia; Roose, Marit; Venema, Sandra; Germeraad, Evelien; Engelsma, Marc; Heutink, Rene
EPI2082841	PA	Netherlands	2022-Jun-13	EPI_ISL_13617698	A/sandwich tern/Netherlands/22010742-002/2022	Wageningen Bioveterinary Research	Wageningen Bioveterinary Research	Beerens, Nancy; Harders, Frank; Pritz-Verschuren, Sylvia; Roose, Marit; Venema, Sandra; Germeraad, Evelien; Engelsma, Marc; Heutink, Rene
EPI2082842	PB2	Netherlands	2022-Jun-13	EPI_ISL_13617698	A/sandwich tern/Netherlands/22010742-002/2022	Wageningen Bioveterinary Research	Wageningen Bioveterinary Research	Beerens, Nancy; Harders, Frank; Pritz-Verschuren, Sylvia; Roose, Marit; Venema, Sandra; Germeraad, Evelien; Engelsma, Marc; Heutink, Rene
EPI2082843	PB1	Netherlands	2022-Jun-13	EPI_ISL_13617698	A/sandwich tern/Netherlands/22010742-002/2022	Wageningen Bioveterinary Research	Wageningen Bioveterinary Research	Beerens, Nancy; Harders, Frank; Pritz-Verschuren, Sylvia; Roose, Marit; Venema, Sandra; Germeraad, Evelien; Engelsma, Marc; Heutink, Rene
EPI2082838	NP	Netherlands	2022-Jun-13	EPI_ISL_13617698	A/sandwich tern/Netherlands/22010742-002/2022	Wageningen Bioveterinary Research	Wageningen Bioveterinary Research	Beerens, Nancy; Harders, Frank; Pritz-Verschuren, Sylvia; Roose, Marit; Venema, Sandra; Germeraad, Evelien; Engelsma, Marc; Heutink, Rene
EPI2082839	NS	Netherlands	2022-Jun-13	EPI_ISL_13617698	A/sandwich tern/Netherlands/22010742-002/2022	Wageningen Bioveterinary Research	Wageningen Bioveterinary Research	Beerens, Nancy; Harders, Frank; Pritz-Verschuren, Sylvia; Roose, Marit; Venema, Sandra; Germeraad, Evelien; Engelsma, Marc; Heutink, Rene
EPI2082840	MP	Netherlands	2022-Jun-13	EPI_ISL_13617698	A/sandwich tern/Netherlands/22010742-002/2022	Wageningen Bioveterinary Research	Wageningen Bioveterinary Research	Beerens, Nancy; Harders, Frank; Pritz-Verschuren, Sylvia; Roose, Marit; Venema, Sandra; Germeraad, Evelien; Engelsma, Marc; Heutink, Rene
EPI2082844	NA	Netherlands	2022-Jun-13	EPI_ISL_13617698	A/sandwich tern/Netherlands/22010742-002/2022	Wageningen Bioveterinary Research	Wageningen Bioveterinary Research	Beerens, Nancy; Harders, Frank; Pritz-Verschuren, Sylvia; Roose, Marit; Venema, Sandra; Germeraad, Evelien; Engelsma, Marc; Heutink, Rene
EPI2082845	HA	Netherlands	2022-Jun-13	EPI_ISL_13617698	A/sandwich tern/Netherlands/22010742-002/2022	Wageningen Bioveterinary Research	Wageningen Bioveterinary Research	Beerens, Nancy; Harders, Frank; Pritz-Verschuren, Sylvia; Roose, Marit; Venema, Sandra; Germeraad, Evelien; Engelsma, Marc; Heutink, Rene
EPI2082822	NP	Netherlands	2022-Jun-08	EPI_ISL_13617696	A/sandwich tern/Netherlands/22010725-001/2022	Wageningen Bioveterinary Research	Wageningen Bioveterinary Research	Beerens, Nancy; Harders, Frank; Pritz-Verschuren, Sylvia; Roose, Marit; Venema, Sandra; Germeraad, Evelien; Engelsma, Marc; Heutink, Rene
EPI2082823	NS	Netherlands	2022-Jun-08	EPI_ISL_13617696	A/sandwich tern/Netherlands/22010725-001/2022	Wageningen Bioveterinary Research	Wageningen Bioveterinary Research	Beerens, Nancy; Harders, Frank; Pritz-Verschuren, Sylvia; Roose, Marit; Venema, Sandra; Germeraad, Evelien; Engelsma, Marc; Heutink, Rene
EPI2082824	MP	Netherlands	2022-Jun-08	EPI_ISL_13617696	A/sandwich tern/Netherlands/22010725-001/2022	Wageningen Bioveterinary Research	Wageningen Bioveterinary Research	Beerens, Nancy; Harders, Frank; Pritz-Verschuren, Sylvia; Roose, Marit; Venema, Sandra; Germeraad, Evelien; Engelsma, Marc; Heutink, Rene
EPI2082825	PA	Netherlands	2022-Jun-08	EPI_ISL_13617696	A/sandwich tern/Netherlands/22010725-001/2022	Wageningen Bioveterinary Research	Wageningen Bioveterinary Research	Beerens, Nancy; Harders, Frank; Pritz-Verschuren, Sylvia; Roose, Marit; Venema, Sandra; Germeraad, Evelien; Engelsma, Marc; Heutink, Rene
EPI2082826	PB2	Netherlands	2022-Jun-08	EPI_ISL_13617696	A/sandwich tern/Netherlands/22010725-001/2022	Wageningen Bioveterinary Research	Wageningen Bioveterinary Research	Beerens, Nancy; Harders, Frank; Pritz-Verschuren, Sylvia; Roose, Marit; Venema, Sandra; Germeraad, Evelien; Engelsma, Marc; Heutink, Rene
EPI2082827	PB1	Netherlands	2022-Jun-08	EPI_ISL_13617696	A/sandwich tern/Netherlands/22010725-001/2022	Wageningen Bioveterinary Research	Wageningen Bioveterinary Research	Beerens, Nancy; Harders, Frank; Pritz-Verschuren, Sylvia; Roose, Marit; Venema, Sandra; Germeraad, Evelien; Engelsma, Marc; Heutink, Rene
EPI2082828	NA	Netherlands	2022-Jun-08	EPI_ISL_13617696	A/sandwich tern/Netherlands/22010725-001/2022	Wageningen Bioveterinary Research	Wageningen Bioveterinary Research	Beerens, Nancy; Harders, Frank; Pritz-Verschuren, Sylvia; Roose, Marit; Venema, Sandra; Germeraad, Evelien; Engelsma, Marc; Heutink, Rene
EPI2082829	HA	Netherlands	2022-Jun-08	EPI_ISL_13617696	A/sandwich tern/Netherlands/22010725-001/2022	Wageningen Bioveterinary Research	Wageningen Bioveterinary Research	Beerens, Nancy; Harders, Frank; Pritz-Verschuren, Sylvia; Roose, Marit; Venema, Sandra; Germeraad, Evelien; Engelsma, Marc; Heutink, Rene
EPI2077980	PB2	Belgium	2022-Jun-04	EPI_ISL_13514370	A/Thalasseus sandvicensis/Belgium/7473_0009/2022	Sciensano - Animal Infectious Diseases	Sciensano, Department of Animal Infectious Diseases	Van Borm, Steven; Roupie, Virginie; Lambrecht, Benedicte; Mathijs, Elisabeth; Steensels, Mieke
EPI2077985	NA	Belgium	2022-Jun-04	EPI_ISL_13514370	A/Thalasseus sandvicensis/Belgium/7473_0009/2022	Sciensano - Animal Infectious Diseases	Sciensano, Department of Animal Infectious Diseases	Van Borm, Steven; Roupie, Virginie; Lambrecht, Benedicte; Mathijs, Elisabeth; Steensels, Mieke
EPI2077986	MP	Belgium	2022-Jun-04	EPI_ISL_13514370	A/Thalasseus sandvicensis/Belgium/7473_0009/2022	Sciensano - Animal Infectious Diseases	Sciensano, Department of Animal Infectious Diseases	Van Borm, Steven; Roupie, Virginie; Lambrecht, Benedicte; Mathijs, Elisabeth; Steensels, Mieke
EPI2077984	NP	Belgium	2022-Jun-04	EPI_ISL_13514370	A/Thalasseus sandvicensis/Belgium/7473_0009/2022	Sciensano - Animal Infectious Diseases	Sciensano, Department of Animal Infectious Diseases	Van Borm, Steven; Roupie, Virginie; Lambrecht, Benedicte; Mathijs, Elisabeth; Steensels, Mieke
EPI2077981	PB1	Belgium	2022-Jun-04	EPI_ISL_13514370	A/Thalasseus sandvicensis/Belgium/7473_0009/2022	Sciensano - Animal Infectious Diseases	Sciensano, Department of Animal Infectious Diseases	Van Borm, Steven; Roupie, Virginie; Lambrecht, Benedicte; Mathijs, Elisabeth; Steensels, Mieke
EPI2077983	HA	Belgium	2022-Jun-04	EPI_ISL_13514370	A/Thalasseus sandvicensis/Belgium/7473_0009/2022	Sciensano - Animal Infectious Diseases	Sciensano, Department of Animal Infectious Diseases	Van Borm, Steven; Roupie, Virginie; Lambrecht, Benedicte; Mathijs, Elisabeth; Steensels, Mieke
EPI2077987	NS	Belgium	2022-Jun-04	EPI_ISL_13514370	A/Thalasseus sandvicensis/Belgium/7473_0009/2022	Sciensano - Animal Infectious Diseases	Sciensano, Department of Animal Infectious Diseases	Van Borm, Steven; Roupie, Virginie; Lambrecht, Benedicte; Mathijs, Elisabeth; Steensels, Mieke
EPI2077982	PA	Belgium	2022-Jun-04	EPI_ISL_13514370	A/Thalasseus sandvicensis/Belgium/7473_0009/2022	Sciensano - Animal Infectious Diseases	Sciensano, Department of Animal Infectious Diseases	Van Borm, Steven; Roupie, Virginie; Lambrecht, Benedicte; Mathijs, Elisabeth; Steensels, Mieke
EPI2073462	PB1	Netherlands	2022-Jun-09	EPI_ISL_13398726	A/sandwich tern/Netherlands/22010726-001/2022	Wageningen Bioveterinary Research	Wageningen Bioveterinary Research	Beerens, Nancy; Harders, Frank; Pritz-Verschuren, Sylvia; Roose, Marit; Venema, Sandra; Germeraad, Evelien; Engelsma, Marc; Heutink, Rene
EPI2073463	NA	Netherlands	2022-Jun-09	EPI_ISL_13398726	A/sandwich tern/Netherlands/22010726-001/2022	Wageningen Bioveterinary Research	Wageningen Bioveterinary Research	Beerens, Nancy; Harders, Frank; Pritz-Verschuren, Sylvia; Roose, Marit; Venema, Sandra; Germeraad, Evelien; Engelsma, Marc; Heutink, Rene
EPI2073464	HA	Netherlands	2022-Jun-09	EPI_ISL_13398726	A/sandwich tern/Netherlands/22010726-001/2022	Wageningen Bioveterinary Research	Wageningen Bioveterinary Research	Beerens, Nancy; Harders, Frank; Pritz-Verschuren, Sylvia; Roose, Marit; Venema, Sandra; Germeraad, Evelien; Engelsma, Marc; Heutink, Rene
EPI2073460	PA	Netherlands	2022-Jun-09	EPI_ISL_13398726	A/sandwich tern/Netherlands/22010726-001/2022	Wageningen Bioveterinary Research	Wageningen Bioveterinary Research	Beerens, Nancy; Harders, Frank; Pritz-Verschuren, Sylvia; Roose, Marit; Venema, Sandra; Germeraad, Evelien; Engelsma, Marc; Heutink, Rene
EPI2073461	PB2	Netherlands	2022-Jun-09	EPI_ISL_13398726	A/sandwich tern/Netherlands/22010726-001/2022	Wageningen Bioveterinary Research	Wageningen Bioveterinary Research	Beerens, Nancy; Harders, Frank; Pritz-Verschuren, Sylvia; Roose, Marit; Venema, Sandra; Germeraad, Evelien; Engelsma, Marc; Heutink, Rene
EPI2073457	NP	Netherlands	2022-Jun-09	EPI_ISL_13398726	A/sandwich tern/Netherlands/22010726-001/2022	Wageningen Bioveterinary Research	Wageningen Bioveterinary Research	Beerens, Nancy; Harders, Frank; Pritz-Verschuren, Sylvia; Roose, Marit; Venema, Sandra; Germeraad, Evelien; Engelsma, Marc; Heutink, Rene
EPI2073458	NS	Netherlands	2022-Jun-09	EPI_ISL_13398726	A/sandwich tern/Netherlands/22010726-001/2022	Wageningen Bioveterinary Research	Wageningen Bioveterinary Research	Beerens, Nancy; Harders, Frank; Pritz-Verschuren, Sylvia; Roose, Marit; Venema, Sandra; Germeraad, Evelien; Engelsma, Marc; Heutink, Rene
EPI2073459	MP	Netherlands	2022-Jun-09	EPI_ISL_13398726	A/sandwich tern/Netherlands/22010726-001/2022	Wageningen Bioveterinary Research	Wageningen Bioveterinary Research	Beerens, Nancy; Harders, Frank; Pritz-Verschuren, Sylvia; Roose, Marit; Venema, Sandra; Germeraad, Evelien; Engelsma, Marc; Heutink, Rene
EPI2073449	NP	Netherlands	2022-Jun-06	EPI_ISL_13398725	A/sandwich tern/Netherlands/22010444-001/2022	Wageningen Bioveterinary Research	Wageningen Bioveterinary Research	Beerens, Nancy; Harders, Frank; Pritz-Verschuren, Sylvia; Roose, Marit; Venema, Sandra; Germeraad, Evelien; Engelsma, Marc; Heutink, Rene
EPI2073450	NS	Netherlands	2022-Jun-06	EPI_ISL_13398725	A/sandwich tern/Netherlands/22010444-001/2022	Wageningen Bioveterinary Research	Wageningen Bioveterinary Research	Beerens, Nancy; Harders, Frank; Pritz-Verschuren, Sylvia; Roose, Marit; Venema, Sandra; Germeraad, Evelien; Engelsma, Marc; Heutink, Rene
EPI2073451	MP	Netherlands	2022-Jun-06	EPI_ISL_13398725	A/sandwich tern/Netherlands/22010444-001/2022	Wageningen Bioveterinary Research	Wageningen Bioveterinary Research	Beerens, Nancy; Harders, Frank; Pritz-Verschuren, Sylvia; Roose, Marit; Venema, Sandra; Germeraad, Evelien; Engelsma, Marc; Heutink, Rene
EPI2073452	PA	Netherlands	2022-Jun-06	EPI_ISL_13398725	A/sandwich tern/Netherlands/22010444-001/2022	Wageningen Bioveterinary Research	Wageningen Bioveterinary Research	Beerens, Nancy; Harders, Frank; Pritz-Verschuren, Sylvia; Roose, Marit; Venema, Sandra; Germeraad, Evelien; Engelsma, Marc; Heutink, Rene
EPI2073453	PB2	Netherlands	2022-Jun-06	EPI_ISL_13398725	A/sandwich tern/Netherlands/22010444-001/2022	Wageningen Bioveterinary Research	Wageningen Bioveterinary Research	Beerens, Nancy; Harders, Frank; Pritz-Verschuren, Sylvia; Roose, Marit; Venema, Sandra; Germeraad, Evelien; Engelsma, Marc; Heutink, Rene
EPI2073454	PB1	Netherlands	2022-Jun-06	EPI_ISL_13398725	A/sandwich tern/Netherlands/22010444-001/2022	Wageningen Bioveterinary Research	Wageningen Bioveterinary Research	Beerens, Nancy; Harders, Frank; Pritz-Verschuren, Sylvia; Roose, Marit; Venema, Sandra; Germeraad, Evelien; Engelsma, Marc; Heutink, Rene
EPI2073455	NA	Netherlands	2022-Jun-06	EPI_ISL_13398725	A/sandwich tern/Netherlands/22010444-001/2022	Wageningen Bioveterinary Research	Wageningen Bioveterinary Research	Beerens, Nancy; Harders, Frank; Pritz-Verschuren, Sylvia; Roose, Marit; Venema, Sandra; Germeraad, Evelien; Engelsma, Marc; Heutink, Rene
EPI2073456	HA	Netherlands	2022-Jun-06	EPI_ISL_13398725	A/sandwich tern/Netherlands/22010444-001/2022	Wageningen Bioveterinary Research	Wageningen Bioveterinary Research	Beerens, Nancy; Harders, Frank; Pritz-Verschuren, Sylvia; Roose, Marit; Venema, Sandra; Germeraad, Evelien; Engelsma, Marc; Heutink, Rene
EPI2181308	PA	United Kingdom	2022-Sep-05	EPI_ISL_15038819	A/partridge/England/115171/2022	Animal and Plant Health Agency (APHA)	Animal and Plant Health Agency (APHA)
EPI2181309	PB2	United Kingdom	2022-Sep-05	EPI_ISL_15038819	A/partridge/England/115171/2022	Animal and Plant Health Agency (APHA)	Animal and Plant Health Agency (APHA)
EPI2181310	PB1	United Kingdom	2022-Sep-05	EPI_ISL_15038819	A/partridge/England/115171/2022	Animal and Plant Health Agency (APHA)	Animal and Plant Health Agency (APHA)
EPI2181311	NA	United Kingdom	2022-Sep-05	EPI_ISL_15038819	A/partridge/England/115171/2022	Animal and Plant Health Agency (APHA)	Animal and Plant Health Agency (APHA)
EPI2181312	HA	United Kingdom	2022-Sep-05	EPI_ISL_15038819	A/partridge/England/115171/2022	Animal and Plant Health Agency (APHA)	Animal and Plant Health Agency (APHA)
EPI2181305	NP	United Kingdom	2022-Sep-05	EPI_ISL_15038819	A/partridge/England/115171/2022	Animal and Plant Health Agency (APHA)	Animal and Plant Health Agency (APHA)
EPI2181307	MP	United Kingdom	2022-Sep-05	EPI_ISL_15038819	A/partridge/England/115171/2022	Animal and Plant Health Agency (APHA)	Animal and Plant Health Agency (APHA)
EPI2181306	NS	United Kingdom	2022-Sep-05	EPI_ISL_15038819	A/partridge/England/115171/2022	Animal and Plant Health Agency (APHA)	Animal and Plant Health Agency (APHA)
EPI2198605	NP	United Kingdom	2022-Aug-26	EPI_ISL_15585906	A/pheasant/England/393437/2022	Animal and Plant Health Agency (APHA)	Animal and Plant Health Agency (APHA)
EPI2198606	NS	United Kingdom	2022-Aug-26	EPI_ISL_15585906	A/pheasant/England/393437/2022	Animal and Plant Health Agency (APHA)	Animal and Plant Health Agency (APHA)
EPI2198607	MP	United Kingdom	2022-Aug-26	EPI_ISL_15585906	A/pheasant/England/393437/2022	Animal and Plant Health Agency (APHA)	Animal and Plant Health Agency (APHA)
EPI2198608	PA	United Kingdom	2022-Aug-26	EPI_ISL_15585906	A/pheasant/England/393437/2022	Animal and Plant Health Agency (APHA)	Animal and Plant Health Agency (APHA)
EPI2198609	PB2	United Kingdom	2022-Aug-26	EPI_ISL_15585906	A/pheasant/England/393437/2022	Animal and Plant Health Agency (APHA)	Animal and Plant Health Agency (APHA)
EPI2198610	PB1	United Kingdom	2022-Aug-26	EPI_ISL_15585906	A/pheasant/England/393437/2022	Animal and Plant Health Agency (APHA)	Animal and Plant Health Agency (APHA)
EPI2198611	NA	United Kingdom	2022-Aug-26	EPI_ISL_15585906	A/pheasant/England/393437/2022	Animal and Plant Health Agency (APHA)	Animal and Plant Health Agency (APHA)
EPI2198612	HA	United Kingdom	2022-Aug-26	EPI_ISL_15585906	A/pheasant/England/393437/2022	Animal and Plant Health Agency (APHA)	Animal and Plant Health Agency (APHA)
EPI2198597	NP	United Kingdom	2022-Oct-15	EPI_ISL_15585905	A/pheasant/England/251536/2022	Animal and Plant Health Agency (APHA)	Animal and Plant Health Agency (APHA)
EPI2198598	NS	United Kingdom	2022-Oct-15	EPI_ISL_15585905	A/pheasant/England/251536/2022	Animal and Plant Health Agency (APHA)	Animal and Plant Health Agency (APHA)
EPI2198599	MP	United Kingdom	2022-Oct-15	EPI_ISL_15585905	A/pheasant/England/251536/2022	Animal and Plant Health Agency (APHA)	Animal and Plant Health Agency (APHA)
EPI2198600	PA	United Kingdom	2022-Oct-15	EPI_ISL_15585905	A/pheasant/England/251536/2022	Animal and Plant Health Agency (APHA)	Animal and Plant Health Agency (APHA)
EPI2198601	PB2	United Kingdom	2022-Oct-15	EPI_ISL_15585905	A/pheasant/England/251536/2022	Animal and Plant Health Agency (APHA)	Animal and Plant Health Agency (APHA)
EPI2198602	PB1	United Kingdom	2022-Oct-15	EPI_ISL_15585905	A/pheasant/England/251536/2022	Animal and Plant Health Agency (APHA)	Animal and Plant Health Agency (APHA)
EPI2198603	NA	United Kingdom	2022-Oct-15	EPI_ISL_15585905	A/pheasant/England/251536/2022	Animal and Plant Health Agency (APHA)	Animal and Plant Health Agency (APHA)
EPI2198604	HA	United Kingdom	2022-Oct-15	EPI_ISL_15585905	A/pheasant/England/251536/2022	Animal and Plant Health Agency (APHA)	Animal and Plant Health Agency (APHA)
EPI2198589	NP	United Kingdom	2022-Sep-05	EPI_ISL_15585904	A/pheasant/England/132162/2022	Animal and Plant Health Agency (APHA)	Animal and Plant Health Agency (APHA)
EPI2198590	NS	United Kingdom	2022-Sep-05	EPI_ISL_15585904	A/pheasant/England/132162/2022	Animal and Plant Health Agency (APHA)	Animal and Plant Health Agency (APHA)
EPI2198591	MP	United Kingdom	2022-Sep-05	EPI_ISL_15585904	A/pheasant/England/132162/2022	Animal and Plant Health Agency (APHA)	Animal and Plant Health Agency (APHA)
EPI2198592	PA	United Kingdom	2022-Sep-05	EPI_ISL_15585904	A/pheasant/England/132162/2022	Animal and Plant Health Agency (APHA)	Animal and Plant Health Agency (APHA)
EPI2198593	PB2	United Kingdom	2022-Sep-05	EPI_ISL_15585904	A/pheasant/England/132162/2022	Animal and Plant Health Agency (APHA)	Animal and Plant Health Agency (APHA)
EPI2198594	PB1	United Kingdom	2022-Sep-05	EPI_ISL_15585904	A/pheasant/England/132162/2022	Animal and Plant Health Agency (APHA)	Animal and Plant Health Agency (APHA)
EPI2198595	NA	United Kingdom	2022-Sep-05	EPI_ISL_15585904	A/pheasant/England/132162/2022	Animal and Plant Health Agency (APHA)	Animal and Plant Health Agency (APHA)
EPI2198596	HA	United Kingdom	2022-Sep-05	EPI_ISL_15585904	A/pheasant/England/132162/2022	Animal and Plant Health Agency (APHA)	Animal and Plant Health Agency (APHA)
EPI2181299	MP	United Kingdom	2022-Sep-05	EPI_ISL_15038818	A/pheasant/England/115311/2022	Animal and Plant Health Agency (APHA)	Animal and Plant Health Agency (APHA)
EPI2181300	PA	United Kingdom	2022-Sep-05	EPI_ISL_15038818	A/pheasant/England/115311/2022	Animal and Plant Health Agency (APHA)	Animal and Plant Health Agency (APHA)
EPI2181301	PB2	United Kingdom	2022-Sep-05	EPI_ISL_15038818	A/pheasant/England/115311/2022	Animal and Plant Health Agency (APHA)	Animal and Plant Health Agency (APHA)
EPI2181302	PB1	United Kingdom	2022-Sep-05	EPI_ISL_15038818	A/pheasant/England/115311/2022	Animal and Plant Health Agency (APHA)	Animal and Plant Health Agency (APHA)
EPI2181303	NA	United Kingdom	2022-Sep-05	EPI_ISL_15038818	A/pheasant/England/115311/2022	Animal and Plant Health Agency (APHA)	Animal and Plant Health Agency (APHA)
EPI2181297	NP	United Kingdom	2022-Sep-05	EPI_ISL_15038818	A/pheasant/England/115311/2022	Animal and Plant Health Agency (APHA)	Animal and Plant Health Agency (APHA)
EPI2181298	NS	United Kingdom	2022-Sep-05	EPI_ISL_15038818	A/pheasant/England/115311/2022	Animal and Plant Health Agency (APHA)	Animal and Plant Health Agency (APHA)
EPI2181304	HA	United Kingdom	2022-Sep-05	EPI_ISL_15038818	A/pheasant/England/115311/2022	Animal and Plant Health Agency (APHA)	Animal and Plant Health Agency (APHA)
EPI3140461	MP	Sweden	2024-Mar-15	EPI_ISL_19001972	A/Pheasant/Sweden/SVA240316SZ0001/FB057666/M-2024	Swedish Veterinary Agency (SVA)	Swedish Veterinary Agency (SVA)	"Siamak,Zohari"
EPI3140460	NA	Sweden	2024-Mar-15	EPI_ISL_19001972	A/Pheasant/Sweden/SVA240316SZ0001/FB057666/M-2024	Swedish Veterinary Agency (SVA)	Swedish Veterinary Agency (SVA)	"Siamak,Zohari"
EPI3140457	PA	Sweden	2024-Mar-15	EPI_ISL_19001972	A/Pheasant/Sweden/SVA240316SZ0001/FB057666/M-2024	Swedish Veterinary Agency (SVA)	Swedish Veterinary Agency (SVA)	"Siamak,Zohari"
EPI3140459	NP	Sweden	2024-Mar-15	EPI_ISL_19001972	A/Pheasant/Sweden/SVA240316SZ0001/FB057666/M-2024	Swedish Veterinary Agency (SVA)	Swedish Veterinary Agency (SVA)	"Siamak,Zohari"
EPI3140423	PB2	Sweden	2024-Mar-15	EPI_ISL_19001972	A/Pheasant/Sweden/SVA240316SZ0001/FB057666/M-2024	Swedish Veterinary Agency (SVA)	Swedish Veterinary Agency (SVA)	"Siamak,Zohari"
EPI3140446	PB1	Sweden	2024-Mar-15	EPI_ISL_19001972	A/Pheasant/Sweden/SVA240316SZ0001/FB057666/M-2024	Swedish Veterinary Agency (SVA)	Swedish Veterinary Agency (SVA)	"Siamak,Zohari"
EPI3140458	HA	Sweden	2024-Mar-15	EPI_ISL_19001972	A/Pheasant/Sweden/SVA240316SZ0001/FB057666/M-2024	Swedish Veterinary Agency (SVA)	Swedish Veterinary Agency (SVA)	"Siamak,Zohari"
EPI3140462	NS	Sweden	2024-Mar-15	EPI_ISL_19001972	A/Pheasant/Sweden/SVA240316SZ0001/FB057666/M-2024	Swedish Veterinary Agency (SVA)	Swedish Veterinary Agency (SVA)	"Siamak,Zohari"
EPI3255792	NA	Slovakia	2024-Jan-31	EPI_ISL_19090725	A/mute swan/Slovakia/Vh-168/2024	State Veterinary Institute	State Veterinary Institute Prague	Nagy,Alexander;Dirbakova,Zuzana;Tinak,Martin
EPI3255793	HA	Slovakia	2024-Jan-31	EPI_ISL_19090725	A/mute swan/Slovakia/Vh-168/2024	State Veterinary Institute	State Veterinary Institute Prague	Nagy,Alexander;Dirbakova,Zuzana;Tinak,Martin
EPI3255789	PB2	Slovakia	2024-Jan-31	EPI_ISL_19090725	A/mute swan/Slovakia/Vh-168/2024	State Veterinary Institute	State Veterinary Institute Prague	Nagy,Alexander;Dirbakova,Zuzana;Tinak,Martin
EPI3255790	PB1	Slovakia	2024-Jan-31	EPI_ISL_19090725	A/mute swan/Slovakia/Vh-168/2024	State Veterinary Institute	State Veterinary Institute Prague	Nagy,Alexander;Dirbakova,Zuzana;Tinak,Martin
EPI3255785	NP	Slovakia	2024-Jan-31	EPI_ISL_19090725	A/mute swan/Slovakia/Vh-168/2024	State Veterinary Institute	State Veterinary Institute Prague	Nagy,Alexander;Dirbakova,Zuzana;Tinak,Martin
EPI3255786	NS	Slovakia	2024-Jan-31	EPI_ISL_19090725	A/mute swan/Slovakia/Vh-168/2024	State Veterinary Institute	State Veterinary Institute Prague	Nagy,Alexander;Dirbakova,Zuzana;Tinak,Martin
EPI3255787	MP	Slovakia	2024-Jan-31	EPI_ISL_19090725	A/mute swan/Slovakia/Vh-168/2024	State Veterinary Institute	State Veterinary Institute Prague	Nagy,Alexander;Dirbakova,Zuzana;Tinak,Martin
EPI3255788	PA	Slovakia	2024-Jan-31	EPI_ISL_19090725	A/mute swan/Slovakia/Vh-168/2024	State Veterinary Institute	State Veterinary Institute Prague	Nagy,Alexander;Dirbakova,Zuzana;Tinak,Martin
EPI3183532	PA	Poland	2024-Feb-01	EPI_ISL_19033561	A/mute_swan/Poland/MB055-L4/2024(H5N1)	National Veterinary Research Institut Poland, PIWet-PIB	National Veterinary Research Institut Poland, PIWet-PIB	Swieton,E.;Smietanka,K.
EPI3183533	PB2	Poland	2024-Feb-01	EPI_ISL_19033561	A/mute_swan/Poland/MB055-L4/2024(H5N1)	National Veterinary Research Institut Poland, PIWet-PIB	National Veterinary Research Institut Poland, PIWet-PIB	Swieton,E.;Smietanka,K.
EPI3183534	PB1	Poland	2024-Feb-01	EPI_ISL_19033561	A/mute_swan/Poland/MB055-L4/2024(H5N1)	National Veterinary Research Institut Poland, PIWet-PIB	National Veterinary Research Institut Poland, PIWet-PIB	Swieton,E.;Smietanka,K.
EPI3183529	NP	Poland	2024-Feb-01	EPI_ISL_19033561	A/mute_swan/Poland/MB055-L4/2024(H5N1)	National Veterinary Research Institut Poland, PIWet-PIB	National Veterinary Research Institut Poland, PIWet-PIB	Swieton,E.;Smietanka,K.
EPI3183530	NS	Poland	2024-Feb-01	EPI_ISL_19033561	A/mute_swan/Poland/MB055-L4/2024(H5N1)	National Veterinary Research Institut Poland, PIWet-PIB	National Veterinary Research Institut Poland, PIWet-PIB	Swieton,E.;Smietanka,K.
EPI3183531	MP	Poland	2024-Feb-01	EPI_ISL_19033561	A/mute_swan/Poland/MB055-L4/2024(H5N1)	National Veterinary Research Institut Poland, PIWet-PIB	National Veterinary Research Institut Poland, PIWet-PIB	Swieton,E.;Smietanka,K.
EPI3183535	NA	Poland	2024-Feb-01	EPI_ISL_19033561	A/mute_swan/Poland/MB055-L4/2024(H5N1)	National Veterinary Research Institut Poland, PIWet-PIB	National Veterinary Research Institut Poland, PIWet-PIB	Swieton,E.;Smietanka,K.
EPI3183536	HA	Poland	2024-Feb-01	EPI_ISL_19033561	A/mute_swan/Poland/MB055-L4/2024(H5N1)	National Veterinary Research Institut Poland, PIWet-PIB	National Veterinary Research Institut Poland, PIWet-PIB	Swieton,E.;Smietanka,K.
EPI3183524	PA	Poland	2024-Feb-01	EPI_ISL_19033560	A/mute_swan/Poland/MB055-L2/2024(H5N1)	National Veterinary Research Institut Poland, PIWet-PIB	National Veterinary Research Institut Poland, PIWet-PIB	Swieton,E.;Smietanka,K.
EPI3183525	PB2	Poland	2024-Feb-01	EPI_ISL_19033560	A/mute_swan/Poland/MB055-L2/2024(H5N1)	National Veterinary Research Institut Poland, PIWet-PIB	National Veterinary Research Institut Poland, PIWet-PIB	Swieton,E.;Smietanka,K.
EPI3183526	PB1	Poland	2024-Feb-01	EPI_ISL_19033560	A/mute_swan/Poland/MB055-L2/2024(H5N1)	National Veterinary Research Institut Poland, PIWet-PIB	National Veterinary Research Institut Poland, PIWet-PIB	Swieton,E.;Smietanka,K.
EPI3183521	NP	Poland	2024-Feb-01	EPI_ISL_19033560	A/mute_swan/Poland/MB055-L2/2024(H5N1)	National Veterinary Research Institut Poland, PIWet-PIB	National Veterinary Research Institut Poland, PIWet-PIB	Swieton,E.;Smietanka,K.
EPI3183522	NS	Poland	2024-Feb-01	EPI_ISL_19033560	A/mute_swan/Poland/MB055-L2/2024(H5N1)	National Veterinary Research Institut Poland, PIWet-PIB	National Veterinary Research Institut Poland, PIWet-PIB	Swieton,E.;Smietanka,K.
EPI3183523	MP	Poland	2024-Feb-01	EPI_ISL_19033560	A/mute_swan/Poland/MB055-L2/2024(H5N1)	National Veterinary Research Institut Poland, PIWet-PIB	National Veterinary Research Institut Poland, PIWet-PIB	Swieton,E.;Smietanka,K.
EPI3183527	NA	Poland	2024-Feb-01	EPI_ISL_19033560	A/mute_swan/Poland/MB055-L2/2024(H5N1)	National Veterinary Research Institut Poland, PIWet-PIB	National Veterinary Research Institut Poland, PIWet-PIB	Swieton,E.;Smietanka,K.
EPI3183528	HA	Poland	2024-Feb-01	EPI_ISL_19033560	A/mute_swan/Poland/MB055-L2/2024(H5N1)	National Veterinary Research Institut Poland, PIWet-PIB	National Veterinary Research Institut Poland, PIWet-PIB	Swieton,E.;Smietanka,K.
EPI3183516	PA	Poland	2024-Feb-01	EPI_ISL_19033559	A/mute_swan/Poland/MB055-L1/2024(H5N1)	National Veterinary Research Institut Poland, PIWet-PIB	National Veterinary Research Institut Poland, PIWet-PIB	Swieton,E.;Smietanka,K.
EPI3183517	PB2	Poland	2024-Feb-01	EPI_ISL_19033559	A/mute_swan/Poland/MB055-L1/2024(H5N1)	National Veterinary Research Institut Poland, PIWet-PIB	National Veterinary Research Institut Poland, PIWet-PIB	Swieton,E.;Smietanka,K.
EPI3183518	PB1	Poland	2024-Feb-01	EPI_ISL_19033559	A/mute_swan/Poland/MB055-L1/2024(H5N1)	National Veterinary Research Institut Poland, PIWet-PIB	National Veterinary Research Institut Poland, PIWet-PIB	Swieton,E.;Smietanka,K.
EPI3183513	NP	Poland	2024-Feb-01	EPI_ISL_19033559	A/mute_swan/Poland/MB055-L1/2024(H5N1)	National Veterinary Research Institut Poland, PIWet-PIB	National Veterinary Research Institut Poland, PIWet-PIB	Swieton,E.;Smietanka,K.
EPI3183514	NS	Poland	2024-Feb-01	EPI_ISL_19033559	A/mute_swan/Poland/MB055-L1/2024(H5N1)	National Veterinary Research Institut Poland, PIWet-PIB	National Veterinary Research Institut Poland, PIWet-PIB	Swieton,E.;Smietanka,K.
EPI3183515	MP	Poland	2024-Feb-01	EPI_ISL_19033559	A/mute_swan/Poland/MB055-L1/2024(H5N1)	National Veterinary Research Institut Poland, PIWet-PIB	National Veterinary Research Institut Poland, PIWet-PIB	Swieton,E.;Smietanka,K.
EPI3183519	NA	Poland	2024-Feb-01	EPI_ISL_19033559	A/mute_swan/Poland/MB055-L1/2024(H5N1)	National Veterinary Research Institut Poland, PIWet-PIB	National Veterinary Research Institut Poland, PIWet-PIB	Swieton,E.;Smietanka,K.
EPI3183520	HA	Poland	2024-Feb-01	EPI_ISL_19033559	A/mute_swan/Poland/MB055-L1/2024(H5N1)	National Veterinary Research Institut Poland, PIWet-PIB	National Veterinary Research Institut Poland, PIWet-PIB	Swieton,E.;Smietanka,K.
EPI2589292	NP	Austria	2022-Jan-24	EPI_ISL_17785732	A/mute swan/Austria/22007848-001/2022	Austrian Agency for Health and Food Safety (AGES)	Austrian Agency for Health and Food Safety (AGES)
EPI2589293	NS	Austria	2022-Jan-24	EPI_ISL_17785732	A/mute swan/Austria/22007848-001/2022	Austrian Agency for Health and Food Safety (AGES)	Austrian Agency for Health and Food Safety (AGES)
EPI2589294	MP	Austria	2022-Jan-24	EPI_ISL_17785732	A/mute swan/Austria/22007848-001/2022	Austrian Agency for Health and Food Safety (AGES)	Austrian Agency for Health and Food Safety (AGES)
EPI2589295	PA	Austria	2022-Jan-24	EPI_ISL_17785732	A/mute swan/Austria/22007848-001/2022	Austrian Agency for Health and Food Safety (AGES)	Austrian Agency for Health and Food Safety (AGES)
EPI2589296	PB2	Austria	2022-Jan-24	EPI_ISL_17785732	A/mute swan/Austria/22007848-001/2022	Austrian Agency for Health and Food Safety (AGES)	Austrian Agency for Health and Food Safety (AGES)
EPI2589297	PB1	Austria	2022-Jan-24	EPI_ISL_17785732	A/mute swan/Austria/22007848-001/2022	Austrian Agency for Health and Food Safety (AGES)	Austrian Agency for Health and Food Safety (AGES)
EPI2589298	NA	Austria	2022-Jan-24	EPI_ISL_17785732	A/mute swan/Austria/22007848-001/2022	Austrian Agency for Health and Food Safety (AGES)	Austrian Agency for Health and Food Safety (AGES)
EPI2589299	HA	Austria	2022-Jan-24	EPI_ISL_17785732	A/mute swan/Austria/22007848-001/2022	Austrian Agency for Health and Food Safety (AGES)	Austrian Agency for Health and Food Safety (AGES)
EPI2589276	NP	Austria	2021-Dec-15	EPI_ISL_17785730	A/mute swan/Austria/21155360-001/2021	Austrian Agency for Health and Food Safety (AGES)	Austrian Agency for Health and Food Safety (AGES)
EPI2589277	NS	Austria	2021-Dec-15	EPI_ISL_17785730	A/mute swan/Austria/21155360-001/2021	Austrian Agency for Health and Food Safety (AGES)	Austrian Agency for Health and Food Safety (AGES)
EPI2589278	MP	Austria	2021-Dec-15	EPI_ISL_17785730	A/mute swan/Austria/21155360-001/2021	Austrian Agency for Health and Food Safety (AGES)	Austrian Agency for Health and Food Safety (AGES)
EPI2589279	PA	Austria	2021-Dec-15	EPI_ISL_17785730	A/mute swan/Austria/21155360-001/2021	Austrian Agency for Health and Food Safety (AGES)	Austrian Agency for Health and Food Safety (AGES)
EPI2589280	PB2	Austria	2021-Dec-15	EPI_ISL_17785730	A/mute swan/Austria/21155360-001/2021	Austrian Agency for Health and Food Safety (AGES)	Austrian Agency for Health and Food Safety (AGES)
EPI2589281	PB1	Austria	2021-Dec-15	EPI_ISL_17785730	A/mute swan/Austria/21155360-001/2021	Austrian Agency for Health and Food Safety (AGES)	Austrian Agency for Health and Food Safety (AGES)
EPI2589282	NA	Austria	2021-Dec-15	EPI_ISL_17785730	A/mute swan/Austria/21155360-001/2021	Austrian Agency for Health and Food Safety (AGES)	Austrian Agency for Health and Food Safety (AGES)
EPI2589283	HA	Austria	2021-Dec-15	EPI_ISL_17785730	A/mute swan/Austria/21155360-001/2021	Austrian Agency for Health and Food Safety (AGES)	Austrian Agency for Health and Food Safety (AGES)
EPI2576607	NP	Austria	2023-Jan-12	EPI_ISL_17716082	A/mute swan/Austria/23003807-001/2023	Austrian Agency for Health and Food Safety (AGES)	Austrian Agency for Health and Food Safety (AGES)
EPI2576608	NS	Austria	2023-Jan-12	EPI_ISL_17716082	A/mute swan/Austria/23003807-001/2023	Austrian Agency for Health and Food Safety (AGES)	Austrian Agency for Health and Food Safety (AGES)
EPI2576609	MP	Austria	2023-Jan-12	EPI_ISL_17716082	A/mute swan/Austria/23003807-001/2023	Austrian Agency for Health and Food Safety (AGES)	Austrian Agency for Health and Food Safety (AGES)
EPI2576610	PA	Austria	2023-Jan-12	EPI_ISL_17716082	A/mute swan/Austria/23003807-001/2023	Austrian Agency for Health and Food Safety (AGES)	Austrian Agency for Health and Food Safety (AGES)
EPI2576611	PB2	Austria	2023-Jan-12	EPI_ISL_17716082	A/mute swan/Austria/23003807-001/2023	Austrian Agency for Health and Food Safety (AGES)	Austrian Agency for Health and Food Safety (AGES)
EPI2576612	PB1	Austria	2023-Jan-12	EPI_ISL_17716082	A/mute swan/Austria/23003807-001/2023	Austrian Agency for Health and Food Safety (AGES)	Austrian Agency for Health and Food Safety (AGES)
EPI2576613	NA	Austria	2023-Jan-12	EPI_ISL_17716082	A/mute swan/Austria/23003807-001/2023	Austrian Agency for Health and Food Safety (AGES)	Austrian Agency for Health and Food Safety (AGES)
EPI2576614	HA	Austria	2023-Jan-12	EPI_ISL_17716082	A/mute swan/Austria/23003807-001/2023	Austrian Agency for Health and Food Safety (AGES)	Austrian Agency for Health and Food Safety (AGES)
EPI2576591	NP	Austria	2023-Jan-05	EPI_ISL_17716080	A/mute swan/Austria/23001568-001/2023	Austrian Agency for Health and Food Safety (AGES)	Austrian Agency for Health and Food Safety (AGES)
EPI2576592	NS	Austria	2023-Jan-05	EPI_ISL_17716080	A/mute swan/Austria/23001568-001/2023	Austrian Agency for Health and Food Safety (AGES)	Austrian Agency for Health and Food Safety (AGES)
EPI2576593	MP	Austria	2023-Jan-05	EPI_ISL_17716080	A/mute swan/Austria/23001568-001/2023	Austrian Agency for Health and Food Safety (AGES)	Austrian Agency for Health and Food Safety (AGES)
EPI2576594	PA	Austria	2023-Jan-05	EPI_ISL_17716080	A/mute swan/Austria/23001568-001/2023	Austrian Agency for Health and Food Safety (AGES)	Austrian Agency for Health and Food Safety (AGES)
EPI2576595	PB2	Austria	2023-Jan-05	EPI_ISL_17716080	A/mute swan/Austria/23001568-001/2023	Austrian Agency for Health and Food Safety (AGES)	Austrian Agency for Health and Food Safety (AGES)
EPI2576596	PB1	Austria	2023-Jan-05	EPI_ISL_17716080	A/mute swan/Austria/23001568-001/2023	Austrian Agency for Health and Food Safety (AGES)	Austrian Agency for Health and Food Safety (AGES)
EPI2576597	NA	Austria	2023-Jan-05	EPI_ISL_17716080	A/mute swan/Austria/23001568-001/2023	Austrian Agency for Health and Food Safety (AGES)	Austrian Agency for Health and Food Safety (AGES)
EPI2576598	HA	Austria	2023-Jan-05	EPI_ISL_17716080	A/mute swan/Austria/23001568-001/2023	Austrian Agency for Health and Food Safety (AGES)	Austrian Agency for Health and Food Safety (AGES)
EPI2576431	NP	Austria	2023-Jan-26	EPI_ISL_17716059	A/swan/Austria/23009525-001/2023	Austrian Agency for Health and Food Safety (AGES)	Austrian Agency for Health and Food Safety (AGES)
EPI2576432	NS	Austria	2023-Jan-26	EPI_ISL_17716059	A/swan/Austria/23009525-001/2023	Austrian Agency for Health and Food Safety (AGES)	Austrian Agency for Health and Food Safety (AGES)
EPI2576433	MP	Austria	2023-Jan-26	EPI_ISL_17716059	A/swan/Austria/23009525-001/2023	Austrian Agency for Health and Food Safety (AGES)	Austrian Agency for Health and Food Safety (AGES)
EPI2576434	PA	Austria	2023-Jan-26	EPI_ISL_17716059	A/swan/Austria/23009525-001/2023	Austrian Agency for Health and Food Safety (AGES)	Austrian Agency for Health and Food Safety (AGES)
EPI2576435	PB2	Austria	2023-Jan-26	EPI_ISL_17716059	A/swan/Austria/23009525-001/2023	Austrian Agency for Health and Food Safety (AGES)	Austrian Agency for Health and Food Safety (AGES)
EPI2576436	PB1	Austria	2023-Jan-26	EPI_ISL_17716059	A/swan/Austria/23009525-001/2023	Austrian Agency for Health and Food Safety (AGES)	Austrian Agency for Health and Food Safety (AGES)
EPI2576437	NA	Austria	2023-Jan-26	EPI_ISL_17716059	A/swan/Austria/23009525-001/2023	Austrian Agency for Health and Food Safety (AGES)	Austrian Agency for Health and Food Safety (AGES)
EPI2576438	HA	Austria	2023-Jan-26	EPI_ISL_17716059	A/swan/Austria/23009525-001/2023	Austrian Agency for Health and Food Safety (AGES)	Austrian Agency for Health and Food Safety (AGES)
EPI2576423	NP	Austria	2023-Jan-23	EPI_ISL_17716058	A/swan/Austria/23007285-001/2023	Austrian Agency for Health and Food Safety (AGES)	Austrian Agency for Health and Food Safety (AGES)
EPI2576424	NS	Austria	2023-Jan-23	EPI_ISL_17716058	A/swan/Austria/23007285-001/2023	Austrian Agency for Health and Food Safety (AGES)	Austrian Agency for Health and Food Safety (AGES)
EPI2576425	MP	Austria	2023-Jan-23	EPI_ISL_17716058	A/swan/Austria/23007285-001/2023	Austrian Agency for Health and Food Safety (AGES)	Austrian Agency for Health and Food Safety (AGES)
EPI2576426	PA	Austria	2023-Jan-23	EPI_ISL_17716058	A/swan/Austria/23007285-001/2023	Austrian Agency for Health and Food Safety (AGES)	Austrian Agency for Health and Food Safety (AGES)
EPI2576427	PB2	Austria	2023-Jan-23	EPI_ISL_17716058	A/swan/Austria/23007285-001/2023	Austrian Agency for Health and Food Safety (AGES)	Austrian Agency for Health and Food Safety (AGES)
EPI2576428	PB1	Austria	2023-Jan-23	EPI_ISL_17716058	A/swan/Austria/23007285-001/2023	Austrian Agency for Health and Food Safety (AGES)	Austrian Agency for Health and Food Safety (AGES)
EPI2576429	NA	Austria	2023-Jan-23	EPI_ISL_17716058	A/swan/Austria/23007285-001/2023	Austrian Agency for Health and Food Safety (AGES)	Austrian Agency for Health and Food Safety (AGES)
EPI2576430	HA	Austria	2023-Jan-23	EPI_ISL_17716058	A/swan/Austria/23007285-001/2023	Austrian Agency for Health and Food Safety (AGES)	Austrian Agency for Health and Food Safety (AGES)
EPI2576415	NP	Austria	2023-Jan-18	EPI_ISL_17716057	A/coscoroba swan/Austria/23005657-003/2023	Austrian Agency for Health and Food Safety (AGES)	Austrian Agency for Health and Food Safety (AGES)
EPI2576416	NS	Austria	2023-Jan-18	EPI_ISL_17716057	A/coscoroba swan/Austria/23005657-003/2023	Austrian Agency for Health and Food Safety (AGES)	Austrian Agency for Health and Food Safety (AGES)
EPI2576417	MP	Austria	2023-Jan-18	EPI_ISL_17716057	A/coscoroba swan/Austria/23005657-003/2023	Austrian Agency for Health and Food Safety (AGES)	Austrian Agency for Health and Food Safety (AGES)
EPI2576418	PA	Austria	2023-Jan-18	EPI_ISL_17716057	A/coscoroba swan/Austria/23005657-003/2023	Austrian Agency for Health and Food Safety (AGES)	Austrian Agency for Health and Food Safety (AGES)
EPI2576419	PB2	Austria	2023-Jan-18	EPI_ISL_17716057	A/coscoroba swan/Austria/23005657-003/2023	Austrian Agency for Health and Food Safety (AGES)	Austrian Agency for Health and Food Safety (AGES)
EPI2576420	PB1	Austria	2023-Jan-18	EPI_ISL_17716057	A/coscoroba swan/Austria/23005657-003/2023	Austrian Agency for Health and Food Safety (AGES)	Austrian Agency for Health and Food Safety (AGES)
EPI2576421	NA	Austria	2023-Jan-18	EPI_ISL_17716057	A/coscoroba swan/Austria/23005657-003/2023	Austrian Agency for Health and Food Safety (AGES)	Austrian Agency for Health and Food Safety (AGES)
EPI2576422	HA	Austria	2023-Jan-18	EPI_ISL_17716057	A/coscoroba swan/Austria/23005657-003/2023	Austrian Agency for Health and Food Safety (AGES)	Austrian Agency for Health and Food Safety (AGES)
EPI2293009	NP	Spain	2022-Nov-21	EPI_ISL_16524595	A/swan/Spain/22VIR12774-45_4382-2/2022	Istituto Zooprofilattico Sperimentale delle Venezie, EU/OIE/Reference Laboratory and FAO Reference Centre for AI and ND	Istituto Zooprofilattico Sperimentale Delle Venezie	Ruano,M.J.; Rocha,A.; Sanchez,A.; Aguero,M.; Pastori, A.; Zecchin, B.; Fusaro, A.; Schivo, A.; Salviato, A.; Palumbo, E.; Giussani, E.; Monne, I.; Terregino, C.
EPI2293010	NS	Spain	2022-Nov-21	EPI_ISL_16524595	A/swan/Spain/22VIR12774-45_4382-2/2022	Istituto Zooprofilattico Sperimentale delle Venezie, EU/OIE/Reference Laboratory and FAO Reference Centre for AI and ND	Istituto Zooprofilattico Sperimentale Delle Venezie	Ruano,M.J.; Rocha,A.; Sanchez,A.; Aguero,M.; Pastori, A.; Zecchin, B.; Fusaro, A.; Schivo, A.; Salviato, A.; Palumbo, E.; Giussani, E.; Monne, I.; Terregino, C.
EPI2293011	MP	Spain	2022-Nov-21	EPI_ISL_16524595	A/swan/Spain/22VIR12774-45_4382-2/2022	Istituto Zooprofilattico Sperimentale delle Venezie, EU/OIE/Reference Laboratory and FAO Reference Centre for AI and ND	Istituto Zooprofilattico Sperimentale Delle Venezie	Ruano,M.J.; Rocha,A.; Sanchez,A.; Aguero,M.; Pastori, A.; Zecchin, B.; Fusaro, A.; Schivo, A.; Salviato, A.; Palumbo, E.; Giussani, E.; Monne, I.; Terregino, C.
EPI2293012	PA	Spain	2022-Nov-21	EPI_ISL_16524595	A/swan/Spain/22VIR12774-45_4382-2/2022	Istituto Zooprofilattico Sperimentale delle Venezie, EU/OIE/Reference Laboratory and FAO Reference Centre for AI and ND	Istituto Zooprofilattico Sperimentale Delle Venezie	Ruano,M.J.; Rocha,A.; Sanchez,A.; Aguero,M.; Pastori, A.; Zecchin, B.; Fusaro, A.; Schivo, A.; Salviato, A.; Palumbo, E.; Giussani, E.; Monne, I.; Terregino, C.
EPI2293013	PB2	Spain	2022-Nov-21	EPI_ISL_16524595	A/swan/Spain/22VIR12774-45_4382-2/2022	Istituto Zooprofilattico Sperimentale delle Venezie, EU/OIE/Reference Laboratory and FAO Reference Centre for AI and ND	Istituto Zooprofilattico Sperimentale Delle Venezie	Ruano,M.J.; Rocha,A.; Sanchez,A.; Aguero,M.; Pastori, A.; Zecchin, B.; Fusaro, A.; Schivo, A.; Salviato, A.; Palumbo, E.; Giussani, E.; Monne, I.; Terregino, C.
EPI2293014	PB1	Spain	2022-Nov-21	EPI_ISL_16524595	A/swan/Spain/22VIR12774-45_4382-2/2022	Istituto Zooprofilattico Sperimentale delle Venezie, EU/OIE/Reference Laboratory and FAO Reference Centre for AI and ND	Istituto Zooprofilattico Sperimentale Delle Venezie	Ruano,M.J.; Rocha,A.; Sanchez,A.; Aguero,M.; Pastori, A.; Zecchin, B.; Fusaro, A.; Schivo, A.; Salviato, A.; Palumbo, E.; Giussani, E.; Monne, I.; Terregino, C.
EPI2293015	NA	Spain	2022-Nov-21	EPI_ISL_16524595	A/swan/Spain/22VIR12774-45_4382-2/2022	Istituto Zooprofilattico Sperimentale delle Venezie, EU/OIE/Reference Laboratory and FAO Reference Centre for AI and ND	Istituto Zooprofilattico Sperimentale Delle Venezie	Ruano,M.J.; Rocha,A.; Sanchez,A.; Aguero,M.; Pastori, A.; Zecchin, B.; Fusaro, A.; Schivo, A.; Salviato, A.; Palumbo, E.; Giussani, E.; Monne, I.; Terregino, C.
EPI2293016	HA	Spain	2022-Nov-21	EPI_ISL_16524595	A/swan/Spain/22VIR12774-45_4382-2/2022	Istituto Zooprofilattico Sperimentale delle Venezie, EU/OIE/Reference Laboratory and FAO Reference Centre for AI and ND	Istituto Zooprofilattico Sperimentale Delle Venezie	Ruano,M.J.; Rocha,A.; Sanchez,A.; Aguero,M.; Pastori, A.; Zecchin, B.; Fusaro, A.; Schivo, A.; Salviato, A.; Palumbo, E.; Giussani, E.; Monne, I.; Terregino, C.
EPI2015034	NP	Romania	2022-Mar-07	EPI_ISL_11922822	A/swan/Romania/10986_22VIR2749-8/2022	Institute for Diagnosis & Animal Health (IDAH)	Istituto Zooprofilattico Sperimentale delle Venezie	Barbuceanu, F.; Onita, I.; Neicut, A.; Motiu, R.; Burlacu, R.; Barbierato, G.; Zecchin, B.; Fusaro, A.; Schivo, A.; Salviato, A.; Palumbo, E.; Giussani, E.; Monne, I.; Terregino, C.
EPI2015035	NS	Romania	2022-Mar-07	EPI_ISL_11922822	A/swan/Romania/10986_22VIR2749-8/2022	Institute for Diagnosis & Animal Health (IDAH)	Istituto Zooprofilattico Sperimentale delle Venezie	Barbuceanu, F.; Onita, I.; Neicut, A.; Motiu, R.; Burlacu, R.; Barbierato, G.; Zecchin, B.; Fusaro, A.; Schivo, A.; Salviato, A.; Palumbo, E.; Giussani, E.; Monne, I.; Terregino, C.
EPI2015036	MP	Romania	2022-Mar-07	EPI_ISL_11922822	A/swan/Romania/10986_22VIR2749-8/2022	Institute for Diagnosis & Animal Health (IDAH)	Istituto Zooprofilattico Sperimentale delle Venezie	Barbuceanu, F.; Onita, I.; Neicut, A.; Motiu, R.; Burlacu, R.; Barbierato, G.; Zecchin, B.; Fusaro, A.; Schivo, A.; Salviato, A.; Palumbo, E.; Giussani, E.; Monne, I.; Terregino, C.
EPI2015037	PA	Romania	2022-Mar-07	EPI_ISL_11922822	A/swan/Romania/10986_22VIR2749-8/2022	Institute for Diagnosis & Animal Health (IDAH)	Istituto Zooprofilattico Sperimentale delle Venezie	Barbuceanu, F.; Onita, I.; Neicut, A.; Motiu, R.; Burlacu, R.; Barbierato, G.; Zecchin, B.; Fusaro, A.; Schivo, A.; Salviato, A.; Palumbo, E.; Giussani, E.; Monne, I.; Terregino, C.
EPI2015038	PB2	Romania	2022-Mar-07	EPI_ISL_11922822	A/swan/Romania/10986_22VIR2749-8/2022	Institute for Diagnosis & Animal Health (IDAH)	Istituto Zooprofilattico Sperimentale delle Venezie	Barbuceanu, F.; Onita, I.; Neicut, A.; Motiu, R.; Burlacu, R.; Barbierato, G.; Zecchin, B.; Fusaro, A.; Schivo, A.; Salviato, A.; Palumbo, E.; Giussani, E.; Monne, I.; Terregino, C.
EPI2015039	PB1	Romania	2022-Mar-07	EPI_ISL_11922822	A/swan/Romania/10986_22VIR2749-8/2022	Institute for Diagnosis & Animal Health (IDAH)	Istituto Zooprofilattico Sperimentale delle Venezie	Barbuceanu, F.; Onita, I.; Neicut, A.; Motiu, R.; Burlacu, R.; Barbierato, G.; Zecchin, B.; Fusaro, A.; Schivo, A.; Salviato, A.; Palumbo, E.; Giussani, E.; Monne, I.; Terregino, C.
EPI2015040	NA	Romania	2022-Mar-07	EPI_ISL_11922822	A/swan/Romania/10986_22VIR2749-8/2022	Institute for Diagnosis & Animal Health (IDAH)	Istituto Zooprofilattico Sperimentale delle Venezie	Barbuceanu, F.; Onita, I.; Neicut, A.; Motiu, R.; Burlacu, R.; Barbierato, G.; Zecchin, B.; Fusaro, A.; Schivo, A.; Salviato, A.; Palumbo, E.; Giussani, E.; Monne, I.; Terregino, C.
EPI2015041	HA	Romania	2022-Mar-07	EPI_ISL_11922822	A/swan/Romania/10986_22VIR2749-8/2022	Institute for Diagnosis & Animal Health (IDAH)	Istituto Zooprofilattico Sperimentale delle Venezie	Barbuceanu, F.; Onita, I.; Neicut, A.; Motiu, R.; Burlacu, R.; Barbierato, G.; Zecchin, B.; Fusaro, A.; Schivo, A.; Salviato, A.; Palumbo, E.; Giussani, E.; Monne, I.; Terregino, C.
EPI2456227	PA	Switzerland	2023-Feb-03	EPI_ISL_17181724	A/black-swan/Switzerland-Zurich/230131/2023	Nationales Referenzlabor für Geflügel- und Kaninchenkrankheiten	Institute of Virology and Immunology (IVI)
EPI2456229	PB2	Switzerland	2023-Feb-03	EPI_ISL_17181724	A/black-swan/Switzerland-Zurich/230131/2023	Nationales Referenzlabor für Geflügel- und Kaninchenkrankheiten	Institute of Virology and Immunology (IVI)
EPI2456222	HA	Switzerland	2023-Feb-03	EPI_ISL_17181724	A/black-swan/Switzerland-Zurich/230131/2023	Nationales Referenzlabor für Geflügel- und Kaninchenkrankheiten	Institute of Virology and Immunology (IVI)
EPI2456224	NA	Switzerland	2023-Feb-03	EPI_ISL_17181724	A/black-swan/Switzerland-Zurich/230131/2023	Nationales Referenzlabor für Geflügel- und Kaninchenkrankheiten	Institute of Virology and Immunology (IVI)
EPI2456225	NP	Switzerland	2023-Feb-03	EPI_ISL_17181724	A/black-swan/Switzerland-Zurich/230131/2023	Nationales Referenzlabor für Geflügel- und Kaninchenkrankheiten	Institute of Virology and Immunology (IVI)
EPI2456228	PB1	Switzerland	2023-Feb-03	EPI_ISL_17181724	A/black-swan/Switzerland-Zurich/230131/2023	Nationales Referenzlabor für Geflügel- und Kaninchenkrankheiten	Institute of Virology and Immunology (IVI)
EPI2456223	MP	Switzerland	2023-Feb-03	EPI_ISL_17181724	A/black-swan/Switzerland-Zurich/230131/2023	Nationales Referenzlabor für Geflügel- und Kaninchenkrankheiten	Institute of Virology and Immunology (IVI)
EPI2456226	NS	Switzerland	2023-Feb-03	EPI_ISL_17181724	A/black-swan/Switzerland-Zurich/230131/2023	Nationales Referenzlabor für Geflügel- und Kaninchenkrankheiten	Institute of Virology and Immunology (IVI)
EPI2076398	NP	United Kingdom	2021-Dec-11	EPI_ISL_13486975	A/Whooper_swan/Scotland/072171/2021	Animal and Plant Health Agency (APHA)	Animal and Plant Health Agency (APHA)
EPI2076399	NS	United Kingdom	2021-Dec-11	EPI_ISL_13486975	A/Whooper_swan/Scotland/072171/2021	Animal and Plant Health Agency (APHA)	Animal and Plant Health Agency (APHA)
EPI2076400	MP	United Kingdom	2021-Dec-11	EPI_ISL_13486975	A/Whooper_swan/Scotland/072171/2021	Animal and Plant Health Agency (APHA)	Animal and Plant Health Agency (APHA)
EPI2076401	PA	United Kingdom	2021-Dec-11	EPI_ISL_13486975	A/Whooper_swan/Scotland/072171/2021	Animal and Plant Health Agency (APHA)	Animal and Plant Health Agency (APHA)
EPI2076402	PB2	United Kingdom	2021-Dec-11	EPI_ISL_13486975	A/Whooper_swan/Scotland/072171/2021	Animal and Plant Health Agency (APHA)	Animal and Plant Health Agency (APHA)
EPI2076403	PB1	United Kingdom	2021-Dec-11	EPI_ISL_13486975	A/Whooper_swan/Scotland/072171/2021	Animal and Plant Health Agency (APHA)	Animal and Plant Health Agency (APHA)
EPI2076404	NA	United Kingdom	2021-Dec-11	EPI_ISL_13486975	A/Whooper_swan/Scotland/072171/2021	Animal and Plant Health Agency (APHA)	Animal and Plant Health Agency (APHA)
EPI2076405	HA	United Kingdom	2021-Dec-11	EPI_ISL_13486975	A/Whooper_swan/Scotland/072171/2021	Animal and Plant Health Agency (APHA)	Animal and Plant Health Agency (APHA)
EPI1963897	HA	United Kingdom	2021-Nov-09	EPI_ISL_9029962	A/Whooper_swan/Scotland/056219/2021	Animal and Plant Health Agency (APHA)	Animal and Plant Health Agency (APHA)
EPI1963890	NP	United Kingdom	2021-Nov-09	EPI_ISL_9029962	A/Whooper_swan/Scotland/056219/2021	Animal and Plant Health Agency (APHA)	Animal and Plant Health Agency (APHA)
EPI1963891	NS	United Kingdom	2021-Nov-09	EPI_ISL_9029962	A/Whooper_swan/Scotland/056219/2021	Animal and Plant Health Agency (APHA)	Animal and Plant Health Agency (APHA)
EPI1963892	MP	United Kingdom	2021-Nov-09	EPI_ISL_9029962	A/Whooper_swan/Scotland/056219/2021	Animal and Plant Health Agency (APHA)	Animal and Plant Health Agency (APHA)
EPI1963893	PA	United Kingdom	2021-Nov-09	EPI_ISL_9029962	A/Whooper_swan/Scotland/056219/2021	Animal and Plant Health Agency (APHA)	Animal and Plant Health Agency (APHA)
EPI1963894	PB2	United Kingdom	2021-Nov-09	EPI_ISL_9029962	A/Whooper_swan/Scotland/056219/2021	Animal and Plant Health Agency (APHA)	Animal and Plant Health Agency (APHA)
EPI1963895	PB1	United Kingdom	2021-Nov-09	EPI_ISL_9029962	A/Whooper_swan/Scotland/056219/2021	Animal and Plant Health Agency (APHA)	Animal and Plant Health Agency (APHA)
EPI1963896	NA	United Kingdom	2021-Nov-09	EPI_ISL_9029962	A/Whooper_swan/Scotland/056219/2021	Animal and Plant Health Agency (APHA)	Animal and Plant Health Agency (APHA)
EPI2187557	PA	Netherlands	2022-Aug-20	EPI_ISL_15210576	A/black-necked swan/Netherlands/22015117-002/2022	Wageningen Bioveterinary Research	Wageningen Bioveterinary Research	Beerens, Nancy; Harders, Frank; Pritz-Verschuren, Sylvia; Roose, Marit; Venema, Sandra; Germeraad, Evelien; Engelsma, Marc; Heutink, Rene
EPI2187558	PB2	Netherlands	2022-Aug-20	EPI_ISL_15210576	A/black-necked swan/Netherlands/22015117-002/2022	Wageningen Bioveterinary Research	Wageningen Bioveterinary Research	Beerens, Nancy; Harders, Frank; Pritz-Verschuren, Sylvia; Roose, Marit; Venema, Sandra; Germeraad, Evelien; Engelsma, Marc; Heutink, Rene
EPI2187559	PB1	Netherlands	2022-Aug-20	EPI_ISL_15210576	A/black-necked swan/Netherlands/22015117-002/2022	Wageningen Bioveterinary Research	Wageningen Bioveterinary Research	Beerens, Nancy; Harders, Frank; Pritz-Verschuren, Sylvia; Roose, Marit; Venema, Sandra; Germeraad, Evelien; Engelsma, Marc; Heutink, Rene
EPI2187554	NP	Netherlands	2022-Aug-20	EPI_ISL_15210576	A/black-necked swan/Netherlands/22015117-002/2022	Wageningen Bioveterinary Research	Wageningen Bioveterinary Research	Beerens, Nancy; Harders, Frank; Pritz-Verschuren, Sylvia; Roose, Marit; Venema, Sandra; Germeraad, Evelien; Engelsma, Marc; Heutink, Rene
EPI2187555	NS	Netherlands	2022-Aug-20	EPI_ISL_15210576	A/black-necked swan/Netherlands/22015117-002/2022	Wageningen Bioveterinary Research	Wageningen Bioveterinary Research	Beerens, Nancy; Harders, Frank; Pritz-Verschuren, Sylvia; Roose, Marit; Venema, Sandra; Germeraad, Evelien; Engelsma, Marc; Heutink, Rene
EPI2187556	MP	Netherlands	2022-Aug-20	EPI_ISL_15210576	A/black-necked swan/Netherlands/22015117-002/2022	Wageningen Bioveterinary Research	Wageningen Bioveterinary Research	Beerens, Nancy; Harders, Frank; Pritz-Verschuren, Sylvia; Roose, Marit; Venema, Sandra; Germeraad, Evelien; Engelsma, Marc; Heutink, Rene
EPI2187560	NA	Netherlands	2022-Aug-20	EPI_ISL_15210576	A/black-necked swan/Netherlands/22015117-002/2022	Wageningen Bioveterinary Research	Wageningen Bioveterinary Research	Beerens, Nancy; Harders, Frank; Pritz-Verschuren, Sylvia; Roose, Marit; Venema, Sandra; Germeraad, Evelien; Engelsma, Marc; Heutink, Rene
EPI2187561	HA	Netherlands	2022-Aug-20	EPI_ISL_15210576	A/black-necked swan/Netherlands/22015117-002/2022	Wageningen Bioveterinary Research	Wageningen Bioveterinary Research	Beerens, Nancy; Harders, Frank; Pritz-Verschuren, Sylvia; Roose, Marit; Venema, Sandra; Germeraad, Evelien; Engelsma, Marc; Heutink, Rene
EPI3139950	NP	Sweden	2024-Feb-16	EPI_ISL_19000795	A/Muteswan/Sweden/SVA240221SZ0306/FB000690/H-2024	Swedish Veterinary Agency (SVA)	Swedish Veterinary Agency (SVA)	"Siamak,Zohari"
EPI3139951	NA	Sweden	2024-Feb-16	EPI_ISL_19000795	A/Muteswan/Sweden/SVA240221SZ0306/FB000690/H-2024	Swedish Veterinary Agency (SVA)	Swedish Veterinary Agency (SVA)	"Siamak,Zohari"
EPI3139952	MP	Sweden	2024-Feb-16	EPI_ISL_19000795	A/Muteswan/Sweden/SVA240221SZ0306/FB000690/H-2024	Swedish Veterinary Agency (SVA)	Swedish Veterinary Agency (SVA)	"Siamak,Zohari"
EPI3139947	PB1	Sweden	2024-Feb-16	EPI_ISL_19000795	A/Muteswan/Sweden/SVA240221SZ0306/FB000690/H-2024	Swedish Veterinary Agency (SVA)	Swedish Veterinary Agency (SVA)	"Siamak,Zohari"
EPI3139949	HA	Sweden	2024-Feb-16	EPI_ISL_19000795	A/Muteswan/Sweden/SVA240221SZ0306/FB000690/H-2024	Swedish Veterinary Agency (SVA)	Swedish Veterinary Agency (SVA)	"Siamak,Zohari"
EPI3139946	PB2	Sweden	2024-Feb-16	EPI_ISL_19000795	A/Muteswan/Sweden/SVA240221SZ0306/FB000690/H-2024	Swedish Veterinary Agency (SVA)	Swedish Veterinary Agency (SVA)	"Siamak,Zohari"
EPI3139948	PA	Sweden	2024-Feb-16	EPI_ISL_19000795	A/Muteswan/Sweden/SVA240221SZ0306/FB000690/H-2024	Swedish Veterinary Agency (SVA)	Swedish Veterinary Agency (SVA)	"Siamak,Zohari"
EPI3139953	NS	Sweden	2024-Feb-16	EPI_ISL_19000795	A/Muteswan/Sweden/SVA240221SZ0306/FB000690/H-2024	Swedish Veterinary Agency (SVA)	Swedish Veterinary Agency (SVA)	"Siamak,Zohari"
EPI3054212	PA	Sweden	2024-Jan-30	EPI_ISL_18918529	A/Muteswan/Sweden/SVA240202SZ128/FB000345/AB-2024	Swedish Veterinary Agency (SVA)	Swedish Veterinary Agency (SVA)	"Siamak,Zohari"
EPI3054214	NP	Sweden	2024-Jan-30	EPI_ISL_18918529	A/Muteswan/Sweden/SVA240202SZ128/FB000345/AB-2024	Swedish Veterinary Agency (SVA)	Swedish Veterinary Agency (SVA)	"Siamak,Zohari"
EPI3054215	NA	Sweden	2024-Jan-30	EPI_ISL_18918529	A/Muteswan/Sweden/SVA240202SZ128/FB000345/AB-2024	Swedish Veterinary Agency (SVA)	Swedish Veterinary Agency (SVA)	"Siamak,Zohari"
EPI3054217	NS	Sweden	2024-Jan-30	EPI_ISL_18918529	A/Muteswan/Sweden/SVA240202SZ128/FB000345/AB-2024	Swedish Veterinary Agency (SVA)	Swedish Veterinary Agency (SVA)	"Siamak,Zohari"
EPI3054211	PB1	Sweden	2024-Jan-30	EPI_ISL_18918529	A/Muteswan/Sweden/SVA240202SZ128/FB000345/AB-2024	Swedish Veterinary Agency (SVA)	Swedish Veterinary Agency (SVA)	"Siamak,Zohari"
EPI3054216	MP	Sweden	2024-Jan-30	EPI_ISL_18918529	A/Muteswan/Sweden/SVA240202SZ128/FB000345/AB-2024	Swedish Veterinary Agency (SVA)	Swedish Veterinary Agency (SVA)	"Siamak,Zohari"
EPI3054210	PB2	Sweden	2024-Jan-30	EPI_ISL_18918529	A/Muteswan/Sweden/SVA240202SZ128/FB000345/AB-2024	Swedish Veterinary Agency (SVA)	Swedish Veterinary Agency (SVA)	"Siamak,Zohari"
EPI3054213	HA	Sweden	2024-Jan-30	EPI_ISL_18918529	A/Muteswan/Sweden/SVA240202SZ128/FB000345/AB-2024	Swedish Veterinary Agency (SVA)	Swedish Veterinary Agency (SVA)	"Siamak,Zohari"
EPI3054205	NA	Sweden	2024-Jan-30	EPI_ISL_18918527	A/Muteswan/Sweden/SVA240202SZ128/FB000344/AB-2024	Swedish Veterinary Agency (SVA)	Swedish Veterinary Agency (SVA)	"Siamak,Zohari"
EPI3054207	MP	Sweden	2024-Jan-30	EPI_ISL_18918527	A/Muteswan/Sweden/SVA240202SZ128/FB000344/AB-2024	Swedish Veterinary Agency (SVA)	Swedish Veterinary Agency (SVA)	"Siamak,Zohari"
EPI3054209	NS	Sweden	2024-Jan-30	EPI_ISL_18918527	A/Muteswan/Sweden/SVA240202SZ128/FB000344/AB-2024	Swedish Veterinary Agency (SVA)	Swedish Veterinary Agency (SVA)	"Siamak,Zohari"
EPI3054203	HA	Sweden	2024-Jan-30	EPI_ISL_18918527	A/Muteswan/Sweden/SVA240202SZ128/FB000344/AB-2024	Swedish Veterinary Agency (SVA)	Swedish Veterinary Agency (SVA)	"Siamak,Zohari"
EPI3054204	NP	Sweden	2024-Jan-30	EPI_ISL_18918527	A/Muteswan/Sweden/SVA240202SZ128/FB000344/AB-2024	Swedish Veterinary Agency (SVA)	Swedish Veterinary Agency (SVA)	"Siamak,Zohari"
EPI3054199	PB1	Sweden	2024-Jan-30	EPI_ISL_18918527	A/Muteswan/Sweden/SVA240202SZ128/FB000344/AB-2024	Swedish Veterinary Agency (SVA)	Swedish Veterinary Agency (SVA)	"Siamak,Zohari"
EPI3054197	PB2	Sweden	2024-Jan-30	EPI_ISL_18918527	A/Muteswan/Sweden/SVA240202SZ128/FB000344/AB-2024	Swedish Veterinary Agency (SVA)	Swedish Veterinary Agency (SVA)	"Siamak,Zohari"
EPI3054201	PA	Sweden	2024-Jan-30	EPI_ISL_18918527	A/Muteswan/Sweden/SVA240202SZ128/FB000344/AB-2024	Swedish Veterinary Agency (SVA)	Swedish Veterinary Agency (SVA)	"Siamak,Zohari"
EPI3054185	PB1	Sweden	2024-Jan-30	EPI_ISL_18918508	A/Muteswan/Sweden/SVA240202SZ128/FB000338/AB-2024	Swedish Veterinary Agency (SVA)	Swedish Veterinary Agency (SVA)	"Siamak,Zohari"
EPI3054191	NA	Sweden	2024-Jan-30	EPI_ISL_18918508	A/Muteswan/Sweden/SVA240202SZ128/FB000338/AB-2024	Swedish Veterinary Agency (SVA)	Swedish Veterinary Agency (SVA)	"Siamak,Zohari"
EPI3054189	NP	Sweden	2024-Jan-30	EPI_ISL_18918508	A/Muteswan/Sweden/SVA240202SZ128/FB000338/AB-2024	Swedish Veterinary Agency (SVA)	Swedish Veterinary Agency (SVA)	"Siamak,Zohari"
EPI3054192	MP	Sweden	2024-Jan-30	EPI_ISL_18918508	A/Muteswan/Sweden/SVA240202SZ128/FB000338/AB-2024	Swedish Veterinary Agency (SVA)	Swedish Veterinary Agency (SVA)	"Siamak,Zohari"
EPI3054194	NS	Sweden	2024-Jan-30	EPI_ISL_18918508	A/Muteswan/Sweden/SVA240202SZ128/FB000338/AB-2024	Swedish Veterinary Agency (SVA)	Swedish Veterinary Agency (SVA)	"Siamak,Zohari"
EPI3054186	PA	Sweden	2024-Jan-30	EPI_ISL_18918508	A/Muteswan/Sweden/SVA240202SZ128/FB000338/AB-2024	Swedish Veterinary Agency (SVA)	Swedish Veterinary Agency (SVA)	"Siamak,Zohari"
EPI3054188	HA	Sweden	2024-Jan-30	EPI_ISL_18918508	A/Muteswan/Sweden/SVA240202SZ128/FB000338/AB-2024	Swedish Veterinary Agency (SVA)	Swedish Veterinary Agency (SVA)	"Siamak,Zohari"
EPI3054183	PB2	Sweden	2024-Jan-30	EPI_ISL_18918508	A/Muteswan/Sweden/SVA240202SZ128/FB000338/AB-2024	Swedish Veterinary Agency (SVA)	Swedish Veterinary Agency (SVA)	"Siamak,Zohari"
EPI3054175	HA	Sweden	2024-Jan-30	EPI_ISL_18918493	A/Muteswan/Sweden/SVA240202SZ128/FB000337/AB-2024	Swedish Veterinary Agency (SVA)	Swedish Veterinary Agency (SVA)	"Siamak,Zohari"
EPI3054178	MP	Sweden	2024-Jan-30	EPI_ISL_18918493	A/Muteswan/Sweden/SVA240202SZ128/FB000337/AB-2024	Swedish Veterinary Agency (SVA)	Swedish Veterinary Agency (SVA)	"Siamak,Zohari"
EPI3054177	NA	Sweden	2024-Jan-30	EPI_ISL_18918493	A/Muteswan/Sweden/SVA240202SZ128/FB000337/AB-2024	Swedish Veterinary Agency (SVA)	Swedish Veterinary Agency (SVA)	"Siamak,Zohari"
EPI3054145	PB1	Sweden	2024-Jan-30	EPI_ISL_18918493	A/Muteswan/Sweden/SVA240202SZ128/FB000337/AB-2024	Swedish Veterinary Agency (SVA)	Swedish Veterinary Agency (SVA)	"Siamak,Zohari"
EPI3054179	NS	Sweden	2024-Jan-30	EPI_ISL_18918493	A/Muteswan/Sweden/SVA240202SZ128/FB000337/AB-2024	Swedish Veterinary Agency (SVA)	Swedish Veterinary Agency (SVA)	"Siamak,Zohari"
EPI3054129	PB2	Sweden	2024-Jan-30	EPI_ISL_18918493	A/Muteswan/Sweden/SVA240202SZ128/FB000337/AB-2024	Swedish Veterinary Agency (SVA)	Swedish Veterinary Agency (SVA)	"Siamak,Zohari"
EPI3054162	PA	Sweden	2024-Jan-30	EPI_ISL_18918493	A/Muteswan/Sweden/SVA240202SZ128/FB000337/AB-2024	Swedish Veterinary Agency (SVA)	Swedish Veterinary Agency (SVA)	"Siamak,Zohari"
EPI3054176	NP	Sweden	2024-Jan-30	EPI_ISL_18918493	A/Muteswan/Sweden/SVA240202SZ128/FB000337/AB-2024	Swedish Veterinary Agency (SVA)	Swedish Veterinary Agency (SVA)	"Siamak,Zohari"
EPI3053984	PB2	Sweden	2024-Jan-30	EPI_ISL_18918472	A/Muteswan/Sweden/SVA240202SZ0099/FB000320/AB-2024	Swedish Veterinary Agency (SVA)	Swedish Veterinary Agency (SVA)	"Siamak,Zohari"
EPI3053986	PA	Sweden	2024-Jan-30	EPI_ISL_18918472	A/Muteswan/Sweden/SVA240202SZ0099/FB000320/AB-2024	Swedish Veterinary Agency (SVA)	Swedish Veterinary Agency (SVA)	"Siamak,Zohari"
EPI3053987	HA	Sweden	2024-Jan-30	EPI_ISL_18918472	A/Muteswan/Sweden/SVA240202SZ0099/FB000320/AB-2024	Swedish Veterinary Agency (SVA)	Swedish Veterinary Agency (SVA)	"Siamak,Zohari"
EPI3053988	NP	Sweden	2024-Jan-30	EPI_ISL_18918472	A/Muteswan/Sweden/SVA240202SZ0099/FB000320/AB-2024	Swedish Veterinary Agency (SVA)	Swedish Veterinary Agency (SVA)	"Siamak,Zohari"
EPI3053989	NA	Sweden	2024-Jan-30	EPI_ISL_18918472	A/Muteswan/Sweden/SVA240202SZ0099/FB000320/AB-2024	Swedish Veterinary Agency (SVA)	Swedish Veterinary Agency (SVA)	"Siamak,Zohari"
EPI3053985	PB1	Sweden	2024-Jan-30	EPI_ISL_18918472	A/Muteswan/Sweden/SVA240202SZ0099/FB000320/AB-2024	Swedish Veterinary Agency (SVA)	Swedish Veterinary Agency (SVA)	"Siamak,Zohari"
EPI3053990	MP	Sweden	2024-Jan-30	EPI_ISL_18918472	A/Muteswan/Sweden/SVA240202SZ0099/FB000320/AB-2024	Swedish Veterinary Agency (SVA)	Swedish Veterinary Agency (SVA)	"Siamak,Zohari"
EPI3053991	NS	Sweden	2024-Jan-30	EPI_ISL_18918472	A/Muteswan/Sweden/SVA240202SZ0099/FB000320/AB-2024	Swedish Veterinary Agency (SVA)	Swedish Veterinary Agency (SVA)	"Siamak,Zohari"
EPI3052949	NP	Austria	2023-Dec-15	EPI_ISL_18916730	A/mute_swan/Austria/23165593/2023	Institute for Veterinary Disease Control Moedling, Austrian Agency for Health and Food Safety	Austrian Agency for Health and Food Safety (AGES)
EPI3052908	PB1	Austria	2023-Dec-15	EPI_ISL_18916730	A/mute_swan/Austria/23165593/2023	Institute for Veterinary Disease Control Moedling, Austrian Agency for Health and Food Safety	Austrian Agency for Health and Food Safety (AGES)
EPI3052907	PB2	Austria	2023-Dec-15	EPI_ISL_18916730	A/mute_swan/Austria/23165593/2023	Institute for Veterinary Disease Control Moedling, Austrian Agency for Health and Food Safety	Austrian Agency for Health and Food Safety (AGES)
EPI3052913	PA	Austria	2023-Dec-15	EPI_ISL_18916730	A/mute_swan/Austria/23165593/2023	Institute for Veterinary Disease Control Moedling, Austrian Agency for Health and Food Safety	Austrian Agency for Health and Food Safety (AGES)
EPI3052963	NA	Austria	2023-Dec-15	EPI_ISL_18916730	A/mute_swan/Austria/23165593/2023	Institute for Veterinary Disease Control Moedling, Austrian Agency for Health and Food Safety	Austrian Agency for Health and Food Safety (AGES)
EPI3052932	HA	Austria	2023-Dec-15	EPI_ISL_18916730	A/mute_swan/Austria/23165593/2023	Institute for Veterinary Disease Control Moedling, Austrian Agency for Health and Food Safety	Austrian Agency for Health and Food Safety (AGES)
EPI3052980	MP	Austria	2023-Dec-15	EPI_ISL_18916730	A/mute_swan/Austria/23165593/2023	Institute for Veterinary Disease Control Moedling, Austrian Agency for Health and Food Safety	Austrian Agency for Health and Food Safety (AGES)
EPI3053007	NS	Austria	2023-Dec-15	EPI_ISL_18916730	A/mute_swan/Austria/23165593/2023	Institute for Veterinary Disease Control Moedling, Austrian Agency for Health and Food Safety	Austrian Agency for Health and Food Safety (AGES)
EPI3053106	PA	Poland	2024-Jan-26	EPI_ISL_18885873	A/mute_swan/Poland/MB033-N/2024	National Veterinary Research Institut Poland, PIWet-PIB	National Veterinary Research Institut Poland, PIWet-PIB	Swieton E., Smietanka K.
EPI3053111	NS	Poland	2024-Jan-26	EPI_ISL_18885873	A/mute_swan/Poland/MB033-N/2024	National Veterinary Research Institut Poland, PIWet-PIB	National Veterinary Research Institut Poland, PIWet-PIB	Swieton E., Smietanka K.
EPI3053107	HA	Poland	2024-Jan-26	EPI_ISL_18885873	A/mute_swan/Poland/MB033-N/2024	National Veterinary Research Institut Poland, PIWet-PIB	National Veterinary Research Institut Poland, PIWet-PIB	Swieton E., Smietanka K.
EPI3053104	PB2	Poland	2024-Jan-26	EPI_ISL_18885873	A/mute_swan/Poland/MB033-N/2024	National Veterinary Research Institut Poland, PIWet-PIB	National Veterinary Research Institut Poland, PIWet-PIB	Swieton E., Smietanka K.
EPI3053105	PB1	Poland	2024-Jan-26	EPI_ISL_18885873	A/mute_swan/Poland/MB033-N/2024	National Veterinary Research Institut Poland, PIWet-PIB	National Veterinary Research Institut Poland, PIWet-PIB	Swieton E., Smietanka K.
EPI3053108	NP	Poland	2024-Jan-26	EPI_ISL_18885873	A/mute_swan/Poland/MB033-N/2024	National Veterinary Research Institut Poland, PIWet-PIB	National Veterinary Research Institut Poland, PIWet-PIB	Swieton E., Smietanka K.
EPI3053109	NA	Poland	2024-Jan-26	EPI_ISL_18885873	A/mute_swan/Poland/MB033-N/2024	National Veterinary Research Institut Poland, PIWet-PIB	National Veterinary Research Institut Poland, PIWet-PIB	Swieton E., Smietanka K.
EPI3053110	MP	Poland	2024-Jan-26	EPI_ISL_18885873	A/mute_swan/Poland/MB033-N/2024	National Veterinary Research Institut Poland, PIWet-PIB	National Veterinary Research Institut Poland, PIWet-PIB	Swieton E., Smietanka K.
EPI3053165	PA	Poland	2024-Jan-22	EPI_ISL_18885871	A/mute_swan/Poland/MB029-N/2024	National Veterinary Research Institut Poland, PIWet-PIB	National Veterinary Research Institut Poland, PIWet-PIB	Swieton E., Smietanka K.
EPI3053197	NA	Poland	2024-Jan-22	EPI_ISL_18885871	A/mute_swan/Poland/MB029-N/2024	National Veterinary Research Institut Poland, PIWet-PIB	National Veterinary Research Institut Poland, PIWet-PIB	Swieton E., Smietanka K.
EPI3053142	PB1	Poland	2024-Jan-22	EPI_ISL_18885871	A/mute_swan/Poland/MB029-N/2024	National Veterinary Research Institut Poland, PIWet-PIB	National Veterinary Research Institut Poland, PIWet-PIB	Swieton E., Smietanka K.
EPI3053184	HA	Poland	2024-Jan-22	EPI_ISL_18885871	A/mute_swan/Poland/MB029-N/2024	National Veterinary Research Institut Poland, PIWet-PIB	National Veterinary Research Institut Poland, PIWet-PIB	Swieton E., Smietanka K.
EPI3053198	MP	Poland	2024-Jan-22	EPI_ISL_18885871	A/mute_swan/Poland/MB029-N/2024	National Veterinary Research Institut Poland, PIWet-PIB	National Veterinary Research Institut Poland, PIWet-PIB	Swieton E., Smietanka K.
EPI3053127	PB2	Poland	2024-Jan-22	EPI_ISL_18885871	A/mute_swan/Poland/MB029-N/2024	National Veterinary Research Institut Poland, PIWet-PIB	National Veterinary Research Institut Poland, PIWet-PIB	Swieton E., Smietanka K.
EPI3053196	NP	Poland	2024-Jan-22	EPI_ISL_18885871	A/mute_swan/Poland/MB029-N/2024	National Veterinary Research Institut Poland, PIWet-PIB	National Veterinary Research Institut Poland, PIWet-PIB	Swieton E., Smietanka K.
EPI3053199	NS	Poland	2024-Jan-22	EPI_ISL_18885871	A/mute_swan/Poland/MB029-N/2024	National Veterinary Research Institut Poland, PIWet-PIB	National Veterinary Research Institut Poland, PIWet-PIB	Swieton E., Smietanka K.
EPI3017765	PB1	Poland	2024-Jan-09	EPI_ISL_18885855	A/mute_swan/Poland/MB021-N/2024	National Veterinary Research Institut Poland, PIWet-PIB	National Veterinary Research Institut Poland, PIWet-PIB	Swieton E., Smietanka K.
EPI3017766	PA	Poland	2024-Jan-09	EPI_ISL_18885855	A/mute_swan/Poland/MB021-N/2024	National Veterinary Research Institut Poland, PIWet-PIB	National Veterinary Research Institut Poland, PIWet-PIB	Swieton E., Smietanka K.
EPI3017771	NS	Poland	2024-Jan-09	EPI_ISL_18885855	A/mute_swan/Poland/MB021-N/2024	National Veterinary Research Institut Poland, PIWet-PIB	National Veterinary Research Institut Poland, PIWet-PIB	Swieton E., Smietanka K.
EPI3017767	HA	Poland	2024-Jan-09	EPI_ISL_18885855	A/mute_swan/Poland/MB021-N/2024	National Veterinary Research Institut Poland, PIWet-PIB	National Veterinary Research Institut Poland, PIWet-PIB	Swieton E., Smietanka K.
EPI3017769	NA	Poland	2024-Jan-09	EPI_ISL_18885855	A/mute_swan/Poland/MB021-N/2024	National Veterinary Research Institut Poland, PIWet-PIB	National Veterinary Research Institut Poland, PIWet-PIB	Swieton E., Smietanka K.
EPI3017764	PB2	Poland	2024-Jan-09	EPI_ISL_18885855	A/mute_swan/Poland/MB021-N/2024	National Veterinary Research Institut Poland, PIWet-PIB	National Veterinary Research Institut Poland, PIWet-PIB	Swieton E., Smietanka K.
EPI3017770	MP	Poland	2024-Jan-09	EPI_ISL_18885855	A/mute_swan/Poland/MB021-N/2024	National Veterinary Research Institut Poland, PIWet-PIB	National Veterinary Research Institut Poland, PIWet-PIB	Swieton E., Smietanka K.
EPI3017768	NP	Poland	2024-Jan-09	EPI_ISL_18885855	A/mute_swan/Poland/MB021-N/2024	National Veterinary Research Institut Poland, PIWet-PIB	National Veterinary Research Institut Poland, PIWet-PIB	Swieton E., Smietanka K.
EPI2957013	PB2	Sweden	2023-Dec-21	EPI_ISL_18815277	A/Muteswan/Sweden/SVA240108SZ0116/FB000020/D-2023	Swedish Veterinary Agency (SVA)	Swedish Veterinary Agency (SVA)
EPI2957014	PB1	Sweden	2023-Dec-21	EPI_ISL_18815277	A/Muteswan/Sweden/SVA240108SZ0116/FB000020/D-2023	Swedish Veterinary Agency (SVA)	Swedish Veterinary Agency (SVA)
EPI2957015	PA	Sweden	2023-Dec-21	EPI_ISL_18815277	A/Muteswan/Sweden/SVA240108SZ0116/FB000020/D-2023	Swedish Veterinary Agency (SVA)	Swedish Veterinary Agency (SVA)
EPI2957020	NS	Sweden	2023-Dec-21	EPI_ISL_18815277	A/Muteswan/Sweden/SVA240108SZ0116/FB000020/D-2023	Swedish Veterinary Agency (SVA)	Swedish Veterinary Agency (SVA)
EPI2957016	HA	Sweden	2023-Dec-21	EPI_ISL_18815277	A/Muteswan/Sweden/SVA240108SZ0116/FB000020/D-2023	Swedish Veterinary Agency (SVA)	Swedish Veterinary Agency (SVA)
EPI2957018	NA	Sweden	2023-Dec-21	EPI_ISL_18815277	A/Muteswan/Sweden/SVA240108SZ0116/FB000020/D-2023	Swedish Veterinary Agency (SVA)	Swedish Veterinary Agency (SVA)
EPI2957019	MP	Sweden	2023-Dec-21	EPI_ISL_18815277	A/Muteswan/Sweden/SVA240108SZ0116/FB000020/D-2023	Swedish Veterinary Agency (SVA)	Swedish Veterinary Agency (SVA)
EPI2957017	NP	Sweden	2023-Dec-21	EPI_ISL_18815277	A/Muteswan/Sweden/SVA240108SZ0116/FB000020/D-2023	Swedish Veterinary Agency (SVA)	Swedish Veterinary Agency (SVA)
EPI2745869	NP	Denmark	2023-Jul-27	EPI_ISL_18271511	A/mute_swan/Denmark/06134-1.02/2023-07-27	Statens Serumm Institute	Statens Serum Institute	Hjulsager,Charlotte; Liang,Yuan
EPI2745866	PB1	Denmark	2023-Jul-27	EPI_ISL_18271511	A/mute_swan/Denmark/06134-1.02/2023-07-27	Statens Serumm Institute	Statens Serum Institute	Hjulsager,Charlotte; Liang,Yuan
EPI2745868	HA	Denmark	2023-Jul-27	EPI_ISL_18271511	A/mute_swan/Denmark/06134-1.02/2023-07-27	Statens Serumm Institute	Statens Serum Institute	Hjulsager,Charlotte; Liang,Yuan
EPI2745870	NA	Denmark	2023-Jul-27	EPI_ISL_18271511	A/mute_swan/Denmark/06134-1.02/2023-07-27	Statens Serumm Institute	Statens Serum Institute	Hjulsager,Charlotte; Liang,Yuan
EPI2745872	NS	Denmark	2023-Jul-27	EPI_ISL_18271511	A/mute_swan/Denmark/06134-1.02/2023-07-27	Statens Serumm Institute	Statens Serum Institute	Hjulsager,Charlotte; Liang,Yuan
EPI2745867	PA	Denmark	2023-Jul-27	EPI_ISL_18271511	A/mute_swan/Denmark/06134-1.02/2023-07-27	Statens Serumm Institute	Statens Serum Institute	Hjulsager,Charlotte; Liang,Yuan
EPI2745865	PB2	Denmark	2023-Jul-27	EPI_ISL_18271511	A/mute_swan/Denmark/06134-1.02/2023-07-27	Statens Serumm Institute	Statens Serum Institute	Hjulsager,Charlotte; Liang,Yuan
EPI2745871	MP	Denmark	2023-Jul-27	EPI_ISL_18271511	A/mute_swan/Denmark/06134-1.02/2023-07-27	Statens Serumm Institute	Statens Serum Institute	Hjulsager,Charlotte; Liang,Yuan
EPI2456198	PB2	Switzerland	2022-Nov-22	EPI_ISL_17179653	A/mute-swan/Switzerland-Ticino/221214/2022	Nationales Referenzlabor für Geflügel- und Kaninchenkrankheiten	Institute of Virology and Immunology (IVI)
EPI2456200	PA	Switzerland	2022-Nov-22	EPI_ISL_17179653	A/mute-swan/Switzerland-Ticino/221214/2022	Nationales Referenzlabor für Geflügel- und Kaninchenkrankheiten	Institute of Virology and Immunology (IVI)
EPI2456205	NS	Switzerland	2022-Nov-22	EPI_ISL_17179653	A/mute-swan/Switzerland-Ticino/221214/2022	Nationales Referenzlabor für Geflügel- und Kaninchenkrankheiten	Institute of Virology and Immunology (IVI)
EPI2456199	PB1	Switzerland	2022-Nov-22	EPI_ISL_17179653	A/mute-swan/Switzerland-Ticino/221214/2022	Nationales Referenzlabor für Geflügel- und Kaninchenkrankheiten	Institute of Virology and Immunology (IVI)
EPI2456201	HA	Switzerland	2022-Nov-22	EPI_ISL_17179653	A/mute-swan/Switzerland-Ticino/221214/2022	Nationales Referenzlabor für Geflügel- und Kaninchenkrankheiten	Institute of Virology and Immunology (IVI)
EPI2456204	MP	Switzerland	2022-Nov-22	EPI_ISL_17179653	A/mute-swan/Switzerland-Ticino/221214/2022	Nationales Referenzlabor für Geflügel- und Kaninchenkrankheiten	Institute of Virology and Immunology (IVI)
EPI2456202	NP	Switzerland	2022-Nov-22	EPI_ISL_17179653	A/mute-swan/Switzerland-Ticino/221214/2022	Nationales Referenzlabor für Geflügel- und Kaninchenkrankheiten	Institute of Virology and Immunology (IVI)
EPI2456203	NA	Switzerland	2022-Nov-22	EPI_ISL_17179653	A/mute-swan/Switzerland-Ticino/221214/2022	Nationales Referenzlabor für Geflügel- und Kaninchenkrankheiten	Institute of Virology and Immunology (IVI)
EPI2215018	PB1	Sweden	2022-Oct-05	EPI_ISL_15802970	A/Mute Swan/Sweden/SVA221012SZ0348/FB004113/M-2022	Swedish Veterinary Agency (SVA)	Swedish Veterinary Agency (SVA)
EPI2215019	PA	Sweden	2022-Oct-05	EPI_ISL_15802970	A/Mute Swan/Sweden/SVA221012SZ0348/FB004113/M-2022	Swedish Veterinary Agency (SVA)	Swedish Veterinary Agency (SVA)
EPI2215017	PB2	Sweden	2022-Oct-05	EPI_ISL_15802970	A/Mute Swan/Sweden/SVA221012SZ0348/FB004113/M-2022	Swedish Veterinary Agency (SVA)	Swedish Veterinary Agency (SVA)
EPI2215020	HA	Sweden	2022-Oct-05	EPI_ISL_15802970	A/Mute Swan/Sweden/SVA221012SZ0348/FB004113/M-2022	Swedish Veterinary Agency (SVA)	Swedish Veterinary Agency (SVA)
EPI2215021	NP	Sweden	2022-Oct-05	EPI_ISL_15802970	A/Mute Swan/Sweden/SVA221012SZ0348/FB004113/M-2022	Swedish Veterinary Agency (SVA)	Swedish Veterinary Agency (SVA)
EPI2215022	NA	Sweden	2022-Oct-05	EPI_ISL_15802970	A/Mute Swan/Sweden/SVA221012SZ0348/FB004113/M-2022	Swedish Veterinary Agency (SVA)	Swedish Veterinary Agency (SVA)
EPI2215023	MP	Sweden	2022-Oct-05	EPI_ISL_15802970	A/Mute Swan/Sweden/SVA221012SZ0348/FB004113/M-2022	Swedish Veterinary Agency (SVA)	Swedish Veterinary Agency (SVA)
EPI2215024	NS	Sweden	2022-Oct-05	EPI_ISL_15802970	A/Mute Swan/Sweden/SVA221012SZ0348/FB004113/M-2022	Swedish Veterinary Agency (SVA)	Swedish Veterinary Agency (SVA)
EPI2208912	NP	Belgium	2022-Sep-21	EPI_ISL_15699041	A/Cygnus_olor/Belgium/11304_0009/2022	Sciensano - Animal Infectious Diseases	Sciensano, Department of Animal Infectious Diseases
EPI2208908	PB2	Belgium	2022-Sep-21	EPI_ISL_15699041	A/Cygnus_olor/Belgium/11304_0009/2022	Sciensano - Animal Infectious Diseases	Sciensano, Department of Animal Infectious Diseases
EPI2208913	NA	Belgium	2022-Sep-21	EPI_ISL_15699041	A/Cygnus_olor/Belgium/11304_0009/2022	Sciensano - Animal Infectious Diseases	Sciensano, Department of Animal Infectious Diseases
EPI2208914	MP	Belgium	2022-Sep-21	EPI_ISL_15699041	A/Cygnus_olor/Belgium/11304_0009/2022	Sciensano - Animal Infectious Diseases	Sciensano, Department of Animal Infectious Diseases
EPI2208915	NS	Belgium	2022-Sep-21	EPI_ISL_15699041	A/Cygnus_olor/Belgium/11304_0009/2022	Sciensano - Animal Infectious Diseases	Sciensano, Department of Animal Infectious Diseases
EPI2208910	PA	Belgium	2022-Sep-21	EPI_ISL_15699041	A/Cygnus_olor/Belgium/11304_0009/2022	Sciensano - Animal Infectious Diseases	Sciensano, Department of Animal Infectious Diseases
EPI2208911	HA	Belgium	2022-Sep-21	EPI_ISL_15699041	A/Cygnus_olor/Belgium/11304_0009/2022	Sciensano - Animal Infectious Diseases	Sciensano, Department of Animal Infectious Diseases
EPI2208909	PB1	Belgium	2022-Sep-21	EPI_ISL_15699041	A/Cygnus_olor/Belgium/11304_0009/2022	Sciensano - Animal Infectious Diseases	Sciensano, Department of Animal Infectious Diseases
EPI2120779	PA	Netherlands	2022-Jul-05	EPI_ISL_14298227	A/Mute Swan/Netherlands/22011822-001/2022	Wageningen Bioveterinary Research	Wageningen Bioveterinary Research	Beerens, Nancy; Harders, Frank; Pritz-Verschuren, Sylvia; Roose, Marit; Venema, Sandra; Germeraad, Evelien; Engelsma, Marc; Heutink, Rene
EPI2120780	PB2	Netherlands	2022-Jul-05	EPI_ISL_14298227	A/Mute Swan/Netherlands/22011822-001/2022	Wageningen Bioveterinary Research	Wageningen Bioveterinary Research	Beerens, Nancy; Harders, Frank; Pritz-Verschuren, Sylvia; Roose, Marit; Venema, Sandra; Germeraad, Evelien; Engelsma, Marc; Heutink, Rene
EPI2120781	PB1	Netherlands	2022-Jul-05	EPI_ISL_14298227	A/Mute Swan/Netherlands/22011822-001/2022	Wageningen Bioveterinary Research	Wageningen Bioveterinary Research	Beerens, Nancy; Harders, Frank; Pritz-Verschuren, Sylvia; Roose, Marit; Venema, Sandra; Germeraad, Evelien; Engelsma, Marc; Heutink, Rene
EPI2120782	NA	Netherlands	2022-Jul-05	EPI_ISL_14298227	A/Mute Swan/Netherlands/22011822-001/2022	Wageningen Bioveterinary Research	Wageningen Bioveterinary Research	Beerens, Nancy; Harders, Frank; Pritz-Verschuren, Sylvia; Roose, Marit; Venema, Sandra; Germeraad, Evelien; Engelsma, Marc; Heutink, Rene
EPI2120783	HA	Netherlands	2022-Jul-05	EPI_ISL_14298227	A/Mute Swan/Netherlands/22011822-001/2022	Wageningen Bioveterinary Research	Wageningen Bioveterinary Research	Beerens, Nancy; Harders, Frank; Pritz-Verschuren, Sylvia; Roose, Marit; Venema, Sandra; Germeraad, Evelien; Engelsma, Marc; Heutink, Rene
EPI2120776	NP	Netherlands	2022-Jul-05	EPI_ISL_14298227	A/Mute Swan/Netherlands/22011822-001/2022	Wageningen Bioveterinary Research	Wageningen Bioveterinary Research	Beerens, Nancy; Harders, Frank; Pritz-Verschuren, Sylvia; Roose, Marit; Venema, Sandra; Germeraad, Evelien; Engelsma, Marc; Heutink, Rene
EPI2120777	NS	Netherlands	2022-Jul-05	EPI_ISL_14298227	A/Mute Swan/Netherlands/22011822-001/2022	Wageningen Bioveterinary Research	Wageningen Bioveterinary Research	Beerens, Nancy; Harders, Frank; Pritz-Verschuren, Sylvia; Roose, Marit; Venema, Sandra; Germeraad, Evelien; Engelsma, Marc; Heutink, Rene
EPI2120778	MP	Netherlands	2022-Jul-05	EPI_ISL_14298227	A/Mute Swan/Netherlands/22011822-001/2022	Wageningen Bioveterinary Research	Wageningen Bioveterinary Research	Beerens, Nancy; Harders, Frank; Pritz-Verschuren, Sylvia; Roose, Marit; Venema, Sandra; Germeraad, Evelien; Engelsma, Marc; Heutink, Rene
EPI2076382	NP	United Kingdom	2022-Mar-04	EPI_ISL_13486890	A/Mute_Swan/Wales/057697/2022	Animal and Plant Health Agency (APHA)	Animal and Plant Health Agency (APHA)
EPI2076383	NS	United Kingdom	2022-Mar-04	EPI_ISL_13486890	A/Mute_Swan/Wales/057697/2022	Animal and Plant Health Agency (APHA)	Animal and Plant Health Agency (APHA)
EPI2076384	MP	United Kingdom	2022-Mar-04	EPI_ISL_13486890	A/Mute_Swan/Wales/057697/2022	Animal and Plant Health Agency (APHA)	Animal and Plant Health Agency (APHA)
EPI2076385	PA	United Kingdom	2022-Mar-04	EPI_ISL_13486890	A/Mute_Swan/Wales/057697/2022	Animal and Plant Health Agency (APHA)	Animal and Plant Health Agency (APHA)
EPI2076386	PB2	United Kingdom	2022-Mar-04	EPI_ISL_13486890	A/Mute_Swan/Wales/057697/2022	Animal and Plant Health Agency (APHA)	Animal and Plant Health Agency (APHA)
EPI2076387	PB1	United Kingdom	2022-Mar-04	EPI_ISL_13486890	A/Mute_Swan/Wales/057697/2022	Animal and Plant Health Agency (APHA)	Animal and Plant Health Agency (APHA)
EPI2076388	NA	United Kingdom	2022-Mar-04	EPI_ISL_13486890	A/Mute_Swan/Wales/057697/2022	Animal and Plant Health Agency (APHA)	Animal and Plant Health Agency (APHA)
EPI2076389	HA	United Kingdom	2022-Mar-04	EPI_ISL_13486890	A/Mute_Swan/Wales/057697/2022	Animal and Plant Health Agency (APHA)	Animal and Plant Health Agency (APHA)
EPI2076374	NP	United Kingdom	2021-Dec-04	EPI_ISL_13486881	A/Mute_swan/Scotland/075821/2021	Animal and Plant Health Agency (APHA)	Animal and Plant Health Agency (APHA)
EPI2076375	NS	United Kingdom	2021-Dec-04	EPI_ISL_13486881	A/Mute_swan/Scotland/075821/2021	Animal and Plant Health Agency (APHA)	Animal and Plant Health Agency (APHA)
EPI2076376	MP	United Kingdom	2021-Dec-04	EPI_ISL_13486881	A/Mute_swan/Scotland/075821/2021	Animal and Plant Health Agency (APHA)	Animal and Plant Health Agency (APHA)
EPI2076377	PA	United Kingdom	2021-Dec-04	EPI_ISL_13486881	A/Mute_swan/Scotland/075821/2021	Animal and Plant Health Agency (APHA)	Animal and Plant Health Agency (APHA)
EPI2076378	PB2	United Kingdom	2021-Dec-04	EPI_ISL_13486881	A/Mute_swan/Scotland/075821/2021	Animal and Plant Health Agency (APHA)	Animal and Plant Health Agency (APHA)
EPI2076379	PB1	United Kingdom	2021-Dec-04	EPI_ISL_13486881	A/Mute_swan/Scotland/075821/2021	Animal and Plant Health Agency (APHA)	Animal and Plant Health Agency (APHA)
EPI2076380	NA	United Kingdom	2021-Dec-04	EPI_ISL_13486881	A/Mute_swan/Scotland/075821/2021	Animal and Plant Health Agency (APHA)	Animal and Plant Health Agency (APHA)
EPI2076381	HA	United Kingdom	2021-Dec-04	EPI_ISL_13486881	A/Mute_swan/Scotland/075821/2021	Animal and Plant Health Agency (APHA)	Animal and Plant Health Agency (APHA)
EPI2072217	NP	United Kingdom	2022-Mar-07	EPI_ISL_13370908	A/mute_swan/Scotland/029919/2022	Animal and Plant Health Agency (APHA)	Animal and Plant Health Agency (APHA)
EPI2072218	NS	United Kingdom	2022-Mar-07	EPI_ISL_13370908	A/mute_swan/Scotland/029919/2022	Animal and Plant Health Agency (APHA)	Animal and Plant Health Agency (APHA)
EPI2072219	MP	United Kingdom	2022-Mar-07	EPI_ISL_13370908	A/mute_swan/Scotland/029919/2022	Animal and Plant Health Agency (APHA)	Animal and Plant Health Agency (APHA)
EPI2072220	PA	United Kingdom	2022-Mar-07	EPI_ISL_13370908	A/mute_swan/Scotland/029919/2022	Animal and Plant Health Agency (APHA)	Animal and Plant Health Agency (APHA)
EPI2072221	PB2	United Kingdom	2022-Mar-07	EPI_ISL_13370908	A/mute_swan/Scotland/029919/2022	Animal and Plant Health Agency (APHA)	Animal and Plant Health Agency (APHA)
EPI2072222	PB1	United Kingdom	2022-Mar-07	EPI_ISL_13370908	A/mute_swan/Scotland/029919/2022	Animal and Plant Health Agency (APHA)	Animal and Plant Health Agency (APHA)
EPI2072223	NA	United Kingdom	2022-Mar-07	EPI_ISL_13370908	A/mute_swan/Scotland/029919/2022	Animal and Plant Health Agency (APHA)	Animal and Plant Health Agency (APHA)
EPI2072224	HA	United Kingdom	2022-Mar-07	EPI_ISL_13370908	A/mute_swan/Scotland/029919/2022	Animal and Plant Health Agency (APHA)	Animal and Plant Health Agency (APHA)
EPI2071945	NP	United Kingdom	2021-Dec-31	EPI_ISL_13370628	A/mute_swan/England/244639/2021	Animal and Plant Health Agency (APHA)	Animal and Plant Health Agency (APHA)
EPI2071946	NS	United Kingdom	2021-Dec-31	EPI_ISL_13370628	A/mute_swan/England/244639/2021	Animal and Plant Health Agency (APHA)	Animal and Plant Health Agency (APHA)
EPI2071947	MP	United Kingdom	2021-Dec-31	EPI_ISL_13370628	A/mute_swan/England/244639/2021	Animal and Plant Health Agency (APHA)	Animal and Plant Health Agency (APHA)
EPI2071948	PA	United Kingdom	2021-Dec-31	EPI_ISL_13370628	A/mute_swan/England/244639/2021	Animal and Plant Health Agency (APHA)	Animal and Plant Health Agency (APHA)
EPI2071949	PB2	United Kingdom	2021-Dec-31	EPI_ISL_13370628	A/mute_swan/England/244639/2021	Animal and Plant Health Agency (APHA)	Animal and Plant Health Agency (APHA)
EPI2071950	PB1	United Kingdom	2021-Dec-31	EPI_ISL_13370628	A/mute_swan/England/244639/2021	Animal and Plant Health Agency (APHA)	Animal and Plant Health Agency (APHA)
EPI2071951	NA	United Kingdom	2021-Dec-31	EPI_ISL_13370628	A/mute_swan/England/244639/2021	Animal and Plant Health Agency (APHA)	Animal and Plant Health Agency (APHA)
EPI2071952	HA	United Kingdom	2021-Dec-31	EPI_ISL_13370628	A/mute_swan/England/244639/2021	Animal and Plant Health Agency (APHA)	Animal and Plant Health Agency (APHA)
EPI2071585	NP	United Kingdom	2021-Dec-06	EPI_ISL_13370520	A/mute_swan/England/244574/2021	Animal and Plant Health Agency (APHA)	Animal and Plant Health Agency (APHA)
EPI2071586	NS	United Kingdom	2021-Dec-06	EPI_ISL_13370520	A/mute_swan/England/244574/2021	Animal and Plant Health Agency (APHA)	Animal and Plant Health Agency (APHA)
EPI2071587	MP	United Kingdom	2021-Dec-06	EPI_ISL_13370520	A/mute_swan/England/244574/2021	Animal and Plant Health Agency (APHA)	Animal and Plant Health Agency (APHA)
EPI2071588	PA	United Kingdom	2021-Dec-06	EPI_ISL_13370520	A/mute_swan/England/244574/2021	Animal and Plant Health Agency (APHA)	Animal and Plant Health Agency (APHA)
EPI2071589	PB2	United Kingdom	2021-Dec-06	EPI_ISL_13370520	A/mute_swan/England/244574/2021	Animal and Plant Health Agency (APHA)	Animal and Plant Health Agency (APHA)
EPI2071590	PB1	United Kingdom	2021-Dec-06	EPI_ISL_13370520	A/mute_swan/England/244574/2021	Animal and Plant Health Agency (APHA)	Animal and Plant Health Agency (APHA)
EPI2071591	NA	United Kingdom	2021-Dec-06	EPI_ISL_13370520	A/mute_swan/England/244574/2021	Animal and Plant Health Agency (APHA)	Animal and Plant Health Agency (APHA)
EPI2071592	HA	United Kingdom	2021-Dec-06	EPI_ISL_13370520	A/mute_swan/England/244574/2021	Animal and Plant Health Agency (APHA)	Animal and Plant Health Agency (APHA)
EPI2071489	NP	United Kingdom	2021-Dec-02	EPI_ISL_13370508	A/mute_swan/England/244635/2021	Animal and Plant Health Agency (APHA)	Animal and Plant Health Agency (APHA)
EPI2071490	NS	United Kingdom	2021-Dec-02	EPI_ISL_13370508	A/mute_swan/England/244635/2021	Animal and Plant Health Agency (APHA)	Animal and Plant Health Agency (APHA)
EPI2071491	MP	United Kingdom	2021-Dec-02	EPI_ISL_13370508	A/mute_swan/England/244635/2021	Animal and Plant Health Agency (APHA)	Animal and Plant Health Agency (APHA)
EPI2071492	PA	United Kingdom	2021-Dec-02	EPI_ISL_13370508	A/mute_swan/England/244635/2021	Animal and Plant Health Agency (APHA)	Animal and Plant Health Agency (APHA)
EPI2071493	PB2	United Kingdom	2021-Dec-02	EPI_ISL_13370508	A/mute_swan/England/244635/2021	Animal and Plant Health Agency (APHA)	Animal and Plant Health Agency (APHA)
EPI2071494	PB1	United Kingdom	2021-Dec-02	EPI_ISL_13370508	A/mute_swan/England/244635/2021	Animal and Plant Health Agency (APHA)	Animal and Plant Health Agency (APHA)
EPI2071495	NA	United Kingdom	2021-Dec-02	EPI_ISL_13370508	A/mute_swan/England/244635/2021	Animal and Plant Health Agency (APHA)	Animal and Plant Health Agency (APHA)
EPI2071496	HA	United Kingdom	2021-Dec-02	EPI_ISL_13370508	A/mute_swan/England/244635/2021	Animal and Plant Health Agency (APHA)	Animal and Plant Health Agency (APHA)
EPI2071473	NP	United Kingdom	2021-Dec-01	EPI_ISL_13370506	A/Mute_Swan/England/294146/2021	Animal and Plant Health Agency (APHA)	Animal and Plant Health Agency (APHA)
EPI2071474	NS	United Kingdom	2021-Dec-01	EPI_ISL_13370506	A/Mute_Swan/England/294146/2021	Animal and Plant Health Agency (APHA)	Animal and Plant Health Agency (APHA)
EPI2071475	MP	United Kingdom	2021-Dec-01	EPI_ISL_13370506	A/Mute_Swan/England/294146/2021	Animal and Plant Health Agency (APHA)	Animal and Plant Health Agency (APHA)
EPI2071476	PA	United Kingdom	2021-Dec-01	EPI_ISL_13370506	A/Mute_Swan/England/294146/2021	Animal and Plant Health Agency (APHA)	Animal and Plant Health Agency (APHA)
EPI2071477	PB2	United Kingdom	2021-Dec-01	EPI_ISL_13370506	A/Mute_Swan/England/294146/2021	Animal and Plant Health Agency (APHA)	Animal and Plant Health Agency (APHA)
EPI2071478	PB1	United Kingdom	2021-Dec-01	EPI_ISL_13370506	A/Mute_Swan/England/294146/2021	Animal and Plant Health Agency (APHA)	Animal and Plant Health Agency (APHA)
EPI2071479	NA	United Kingdom	2021-Dec-01	EPI_ISL_13370506	A/Mute_Swan/England/294146/2021	Animal and Plant Health Agency (APHA)	Animal and Plant Health Agency (APHA)
EPI2071480	HA	United Kingdom	2021-Dec-01	EPI_ISL_13370506	A/Mute_Swan/England/294146/2021	Animal and Plant Health Agency (APHA)	Animal and Plant Health Agency (APHA)
EPI2071129	NP	United Kingdom	2021-Nov-13	EPI_ISL_13369754	A/mute_swan/England/243983/2021	Animal and Plant Health Agency (APHA)	Animal and Plant Health Agency (APHA)
EPI2071130	NS	United Kingdom	2021-Nov-13	EPI_ISL_13369754	A/mute_swan/England/243983/2021	Animal and Plant Health Agency (APHA)	Animal and Plant Health Agency (APHA)
EPI2071131	MP	United Kingdom	2021-Nov-13	EPI_ISL_13369754	A/mute_swan/England/243983/2021	Animal and Plant Health Agency (APHA)	Animal and Plant Health Agency (APHA)
EPI2071132	PA	United Kingdom	2021-Nov-13	EPI_ISL_13369754	A/mute_swan/England/243983/2021	Animal and Plant Health Agency (APHA)	Animal and Plant Health Agency (APHA)
EPI2071133	PB2	United Kingdom	2021-Nov-13	EPI_ISL_13369754	A/mute_swan/England/243983/2021	Animal and Plant Health Agency (APHA)	Animal and Plant Health Agency (APHA)
EPI2071134	PB1	United Kingdom	2021-Nov-13	EPI_ISL_13369754	A/mute_swan/England/243983/2021	Animal and Plant Health Agency (APHA)	Animal and Plant Health Agency (APHA)
EPI2071135	NA	United Kingdom	2021-Nov-13	EPI_ISL_13369754	A/mute_swan/England/243983/2021	Animal and Plant Health Agency (APHA)	Animal and Plant Health Agency (APHA)
EPI2071136	HA	United Kingdom	2021-Nov-13	EPI_ISL_13369754	A/mute_swan/England/243983/2021	Animal and Plant Health Agency (APHA)	Animal and Plant Health Agency (APHA)
EPI2071120	HA	United Kingdom	2021-Nov-12	EPI_ISL_13369748	A/mute_swan/England/108094/2021	Animal and Plant Health Agency (APHA)	Animal and Plant Health Agency (APHA)
EPI2071113	NP	United Kingdom	2021-Nov-12	EPI_ISL_13369748	A/mute_swan/England/108094/2021	Animal and Plant Health Agency (APHA)	Animal and Plant Health Agency (APHA)
EPI2071114	NS	United Kingdom	2021-Nov-12	EPI_ISL_13369748	A/mute_swan/England/108094/2021	Animal and Plant Health Agency (APHA)	Animal and Plant Health Agency (APHA)
EPI2071115	MP	United Kingdom	2021-Nov-12	EPI_ISL_13369748	A/mute_swan/England/108094/2021	Animal and Plant Health Agency (APHA)	Animal and Plant Health Agency (APHA)
EPI2071116	PA	United Kingdom	2021-Nov-12	EPI_ISL_13369748	A/mute_swan/England/108094/2021	Animal and Plant Health Agency (APHA)	Animal and Plant Health Agency (APHA)
EPI2071117	PB2	United Kingdom	2021-Nov-12	EPI_ISL_13369748	A/mute_swan/England/108094/2021	Animal and Plant Health Agency (APHA)	Animal and Plant Health Agency (APHA)
EPI2071118	PB1	United Kingdom	2021-Nov-12	EPI_ISL_13369748	A/mute_swan/England/108094/2021	Animal and Plant Health Agency (APHA)	Animal and Plant Health Agency (APHA)
EPI2071119	NA	United Kingdom	2021-Nov-12	EPI_ISL_13369748	A/mute_swan/England/108094/2021	Animal and Plant Health Agency (APHA)	Animal and Plant Health Agency (APHA)
EPI2071041	NP	United Kingdom	2021-Nov-03	EPI_ISL_13369401	A/mute_swan/England/243602/2021	Animal and Plant Health Agency (APHA)	Animal and Plant Health Agency (APHA)
EPI2071042	NS	United Kingdom	2021-Nov-03	EPI_ISL_13369401	A/mute_swan/England/243602/2021	Animal and Plant Health Agency (APHA)	Animal and Plant Health Agency (APHA)
EPI2071043	MP	United Kingdom	2021-Nov-03	EPI_ISL_13369401	A/mute_swan/England/243602/2021	Animal and Plant Health Agency (APHA)	Animal and Plant Health Agency (APHA)
EPI2071044	PA	United Kingdom	2021-Nov-03	EPI_ISL_13369401	A/mute_swan/England/243602/2021	Animal and Plant Health Agency (APHA)	Animal and Plant Health Agency (APHA)
EPI2071045	PB2	United Kingdom	2021-Nov-03	EPI_ISL_13369401	A/mute_swan/England/243602/2021	Animal and Plant Health Agency (APHA)	Animal and Plant Health Agency (APHA)
EPI2071046	PB1	United Kingdom	2021-Nov-03	EPI_ISL_13369401	A/mute_swan/England/243602/2021	Animal and Plant Health Agency (APHA)	Animal and Plant Health Agency (APHA)
EPI2071047	NA	United Kingdom	2021-Nov-03	EPI_ISL_13369401	A/mute_swan/England/243602/2021	Animal and Plant Health Agency (APHA)	Animal and Plant Health Agency (APHA)
EPI2071048	HA	United Kingdom	2021-Nov-03	EPI_ISL_13369401	A/mute_swan/England/243602/2021	Animal and Plant Health Agency (APHA)	Animal and Plant Health Agency (APHA)
EPI1947413	NP	Netherlands	2021-Nov-07	EPI_ISL_7996368	A/mute swan/Netherlands/21038568-005/2021	Wageningen Bioveterinary Research	Wageningen Bioveterinary Research	Beerens, Nancy; Harders, Frank; Pritz-Verschuren, Sylvia; Roose, Marit; Venema, Sandra; Germeraad, Evelien; Engelsma, Marc; Heutink, Rene
EPI1947414	NS	Netherlands	2021-Nov-07	EPI_ISL_7996368	A/mute swan/Netherlands/21038568-005/2021	Wageningen Bioveterinary Research	Wageningen Bioveterinary Research	Beerens, Nancy; Harders, Frank; Pritz-Verschuren, Sylvia; Roose, Marit; Venema, Sandra; Germeraad, Evelien; Engelsma, Marc; Heutink, Rene
EPI1947415	MP	Netherlands	2021-Nov-07	EPI_ISL_7996368	A/mute swan/Netherlands/21038568-005/2021	Wageningen Bioveterinary Research	Wageningen Bioveterinary Research	Beerens, Nancy; Harders, Frank; Pritz-Verschuren, Sylvia; Roose, Marit; Venema, Sandra; Germeraad, Evelien; Engelsma, Marc; Heutink, Rene
EPI1947416	PA	Netherlands	2021-Nov-07	EPI_ISL_7996368	A/mute swan/Netherlands/21038568-005/2021	Wageningen Bioveterinary Research	Wageningen Bioveterinary Research	Beerens, Nancy; Harders, Frank; Pritz-Verschuren, Sylvia; Roose, Marit; Venema, Sandra; Germeraad, Evelien; Engelsma, Marc; Heutink, Rene
EPI1947417	PB2	Netherlands	2021-Nov-07	EPI_ISL_7996368	A/mute swan/Netherlands/21038568-005/2021	Wageningen Bioveterinary Research	Wageningen Bioveterinary Research	Beerens, Nancy; Harders, Frank; Pritz-Verschuren, Sylvia; Roose, Marit; Venema, Sandra; Germeraad, Evelien; Engelsma, Marc; Heutink, Rene
EPI1947418	PB1	Netherlands	2021-Nov-07	EPI_ISL_7996368	A/mute swan/Netherlands/21038568-005/2021	Wageningen Bioveterinary Research	Wageningen Bioveterinary Research	Beerens, Nancy; Harders, Frank; Pritz-Verschuren, Sylvia; Roose, Marit; Venema, Sandra; Germeraad, Evelien; Engelsma, Marc; Heutink, Rene
EPI1947419	NA	Netherlands	2021-Nov-07	EPI_ISL_7996368	A/mute swan/Netherlands/21038568-005/2021	Wageningen Bioveterinary Research	Wageningen Bioveterinary Research	Beerens, Nancy; Harders, Frank; Pritz-Verschuren, Sylvia; Roose, Marit; Venema, Sandra; Germeraad, Evelien; Engelsma, Marc; Heutink, Rene
EPI1947420	HA	Netherlands	2021-Nov-07	EPI_ISL_7996368	A/mute swan/Netherlands/21038568-005/2021	Wageningen Bioveterinary Research	Wageningen Bioveterinary Research	Beerens, Nancy; Harders, Frank; Pritz-Verschuren, Sylvia; Roose, Marit; Venema, Sandra; Germeraad, Evelien; Engelsma, Marc; Heutink, Rene
EPI1930047	NS	Netherlands	2021-Nov-02	EPI_ISL_6761010	A/mute swan/Netherlands/21038038-001/2021	Wageningen Bioveterinary Research	Wageningen Bioveterinary Research	Beerens, Nancy; Harders, Frank; Pritz-Verschuren, Sylvia; Roose, Marit; Germeraad, Evelien; Engelsma, Marc; Heutink, Rene
EPI1930048	MP	Netherlands	2021-Nov-02	EPI_ISL_6761010	A/mute swan/Netherlands/21038038-001/2021	Wageningen Bioveterinary Research	Wageningen Bioveterinary Research	Beerens, Nancy; Harders, Frank; Pritz-Verschuren, Sylvia; Roose, Marit; Germeraad, Evelien; Engelsma, Marc; Heutink, Rene
EPI1930049	NA	Netherlands	2021-Nov-02	EPI_ISL_6761010	A/mute swan/Netherlands/21038038-001/2021	Wageningen Bioveterinary Research	Wageningen Bioveterinary Research	Beerens, Nancy; Harders, Frank; Pritz-Verschuren, Sylvia; Roose, Marit; Germeraad, Evelien; Engelsma, Marc; Heutink, Rene
EPI1930050	NP	Netherlands	2021-Nov-02	EPI_ISL_6761010	A/mute swan/Netherlands/21038038-001/2021	Wageningen Bioveterinary Research	Wageningen Bioveterinary Research	Beerens, Nancy; Harders, Frank; Pritz-Verschuren, Sylvia; Roose, Marit; Germeraad, Evelien; Engelsma, Marc; Heutink, Rene
EPI1930051	HA	Netherlands	2021-Nov-02	EPI_ISL_6761010	A/mute swan/Netherlands/21038038-001/2021	Wageningen Bioveterinary Research	Wageningen Bioveterinary Research	Beerens, Nancy; Harders, Frank; Pritz-Verschuren, Sylvia; Roose, Marit; Germeraad, Evelien; Engelsma, Marc; Heutink, Rene
EPI1930052	PA	Netherlands	2021-Nov-02	EPI_ISL_6761010	A/mute swan/Netherlands/21038038-001/2021	Wageningen Bioveterinary Research	Wageningen Bioveterinary Research	Beerens, Nancy; Harders, Frank; Pritz-Verschuren, Sylvia; Roose, Marit; Germeraad, Evelien; Engelsma, Marc; Heutink, Rene
EPI1930053	PB1	Netherlands	2021-Nov-02	EPI_ISL_6761010	A/mute swan/Netherlands/21038038-001/2021	Wageningen Bioveterinary Research	Wageningen Bioveterinary Research	Beerens, Nancy; Harders, Frank; Pritz-Verschuren, Sylvia; Roose, Marit; Germeraad, Evelien; Engelsma, Marc; Heutink, Rene
EPI1930054	PB2	Netherlands	2021-Nov-02	EPI_ISL_6761010	A/mute swan/Netherlands/21038038-001/2021	Wageningen Bioveterinary Research	Wageningen Bioveterinary Research	Beerens, Nancy; Harders, Frank; Pritz-Verschuren, Sylvia; Roose, Marit; Germeraad, Evelien; Engelsma, Marc; Heutink, Rene
EPI1928784	NS	Netherlands	2021-Nov-07	EPI_ISL_6675750	A/mute swan/Netherlands/21038412-002/2021	Wageningen Bioveterinary Research	Wageningen Bioveterinary Research	Beerens, Nancy; Harders, Frank; Pritz-Verschuren, Sylvia; Roose, Marit; Germeraad, Evelien; Engelsma, Marc; Heutink, Rene
EPI1928785	MP	Netherlands	2021-Nov-07	EPI_ISL_6675750	A/mute swan/Netherlands/21038412-002/2021	Wageningen Bioveterinary Research	Wageningen Bioveterinary Research	Beerens, Nancy; Harders, Frank; Pritz-Verschuren, Sylvia; Roose, Marit; Germeraad, Evelien; Engelsma, Marc; Heutink, Rene
EPI1928786	NA	Netherlands	2021-Nov-07	EPI_ISL_6675750	A/mute swan/Netherlands/21038412-002/2021	Wageningen Bioveterinary Research	Wageningen Bioveterinary Research	Beerens, Nancy; Harders, Frank; Pritz-Verschuren, Sylvia; Roose, Marit; Germeraad, Evelien; Engelsma, Marc; Heutink, Rene
EPI1928789	PA	Netherlands	2021-Nov-07	EPI_ISL_6675750	A/mute swan/Netherlands/21038412-002/2021	Wageningen Bioveterinary Research	Wageningen Bioveterinary Research	Beerens, Nancy; Harders, Frank; Pritz-Verschuren, Sylvia; Roose, Marit; Germeraad, Evelien; Engelsma, Marc; Heutink, Rene
EPI1928790	PB1	Netherlands	2021-Nov-07	EPI_ISL_6675750	A/mute swan/Netherlands/21038412-002/2021	Wageningen Bioveterinary Research	Wageningen Bioveterinary Research	Beerens, Nancy; Harders, Frank; Pritz-Verschuren, Sylvia; Roose, Marit; Germeraad, Evelien; Engelsma, Marc; Heutink, Rene
EPI1928787	NP	Netherlands	2021-Nov-07	EPI_ISL_6675750	A/mute swan/Netherlands/21038412-002/2021	Wageningen Bioveterinary Research	Wageningen Bioveterinary Research	Beerens, Nancy; Harders, Frank; Pritz-Verschuren, Sylvia; Roose, Marit; Germeraad, Evelien; Engelsma, Marc; Heutink, Rene
EPI1928788	HA	Netherlands	2021-Nov-07	EPI_ISL_6675750	A/mute swan/Netherlands/21038412-002/2021	Wageningen Bioveterinary Research	Wageningen Bioveterinary Research	Beerens, Nancy; Harders, Frank; Pritz-Verschuren, Sylvia; Roose, Marit; Germeraad, Evelien; Engelsma, Marc; Heutink, Rene
EPI1928791	PB2	Netherlands	2021-Nov-07	EPI_ISL_6675750	A/mute swan/Netherlands/21038412-002/2021	Wageningen Bioveterinary Research	Wageningen Bioveterinary Research	Beerens, Nancy; Harders, Frank; Pritz-Verschuren, Sylvia; Roose, Marit; Germeraad, Evelien; Engelsma, Marc; Heutink, Rene
EPI3183551	NA	Poland	2023-Dec-06	EPI_ISL_19033563	A/turkey/Poland/H543-NM/2023	National Veterinary Research Institut Poland, PIWet-PIB	National Veterinary Research Institut Poland, PIWet-PIB	Swieton,E.;Smietanka,K.
EPI3183554	HA	Poland	2023-Dec-06	EPI_ISL_19033563	A/turkey/Poland/H543-NM/2023	National Veterinary Research Institut Poland, PIWet-PIB	National Veterinary Research Institut Poland, PIWet-PIB	Swieton,E.;Smietanka,K.
EPI3183548	PA	Poland	2023-Dec-06	EPI_ISL_19033563	A/turkey/Poland/H543-NM/2023	National Veterinary Research Institut Poland, PIWet-PIB	National Veterinary Research Institut Poland, PIWet-PIB	Swieton,E.;Smietanka,K.
EPI3183549	PB2	Poland	2023-Dec-06	EPI_ISL_19033563	A/turkey/Poland/H543-NM/2023	National Veterinary Research Institut Poland, PIWet-PIB	National Veterinary Research Institut Poland, PIWet-PIB	Swieton,E.;Smietanka,K.
EPI3183550	PB1	Poland	2023-Dec-06	EPI_ISL_19033563	A/turkey/Poland/H543-NM/2023	National Veterinary Research Institut Poland, PIWet-PIB	National Veterinary Research Institut Poland, PIWet-PIB	Swieton,E.;Smietanka,K.
EPI3183545	NP	Poland	2023-Dec-06	EPI_ISL_19033563	A/turkey/Poland/H543-NM/2023	National Veterinary Research Institut Poland, PIWet-PIB	National Veterinary Research Institut Poland, PIWet-PIB	Swieton,E.;Smietanka,K.
EPI3183546	NS	Poland	2023-Dec-06	EPI_ISL_19033563	A/turkey/Poland/H543-NM/2023	National Veterinary Research Institut Poland, PIWet-PIB	National Veterinary Research Institut Poland, PIWet-PIB	Swieton,E.;Smietanka,K.
EPI3183547	MP	Poland	2023-Dec-06	EPI_ISL_19033563	A/turkey/Poland/H543-NM/2023	National Veterinary Research Institut Poland, PIWet-PIB	National Veterinary Research Institut Poland, PIWet-PIB	Swieton,E.;Smietanka,K.
EPI3183489	NP	Poland	2024-Feb-19	EPI_ISL_19033556	A/turkey/Poland/H63-N/2024(H5N1)	National Veterinary Research Institut Poland, PIWet-PIB	National Veterinary Research Institut Poland, PIWet-PIB	Swieton,E.;Smietanka,K.
EPI3183490	NS	Poland	2024-Feb-19	EPI_ISL_19033556	A/turkey/Poland/H63-N/2024(H5N1)	National Veterinary Research Institut Poland, PIWet-PIB	National Veterinary Research Institut Poland, PIWet-PIB	Swieton,E.;Smietanka,K.
EPI3183491	MP	Poland	2024-Feb-19	EPI_ISL_19033556	A/turkey/Poland/H63-N/2024(H5N1)	National Veterinary Research Institut Poland, PIWet-PIB	National Veterinary Research Institut Poland, PIWet-PIB	Swieton,E.;Smietanka,K.
EPI3183496	NA	Poland	2024-Feb-19	EPI_ISL_19033556	A/turkey/Poland/H63-N/2024(H5N1)	National Veterinary Research Institut Poland, PIWet-PIB	National Veterinary Research Institut Poland, PIWet-PIB	Swieton,E.;Smietanka,K.
EPI3183498	HA	Poland	2024-Feb-19	EPI_ISL_19033556	A/turkey/Poland/H63-N/2024(H5N1)	National Veterinary Research Institut Poland, PIWet-PIB	National Veterinary Research Institut Poland, PIWet-PIB	Swieton,E.;Smietanka,K.
EPI3183492	PA	Poland	2024-Feb-19	EPI_ISL_19033556	A/turkey/Poland/H63-N/2024(H5N1)	National Veterinary Research Institut Poland, PIWet-PIB	National Veterinary Research Institut Poland, PIWet-PIB	Swieton,E.;Smietanka,K.
EPI3183493	PB2	Poland	2024-Feb-19	EPI_ISL_19033556	A/turkey/Poland/H63-N/2024(H5N1)	National Veterinary Research Institut Poland, PIWet-PIB	National Veterinary Research Institut Poland, PIWet-PIB	Swieton,E.;Smietanka,K.
EPI3183494	PB1	Poland	2024-Feb-19	EPI_ISL_19033556	A/turkey/Poland/H63-N/2024(H5N1)	National Veterinary Research Institut Poland, PIWet-PIB	National Veterinary Research Institut Poland, PIWet-PIB	Swieton,E.;Smietanka,K.
EPI3183452	PA	Poland	2024-Feb-13	EPI_ISL_19033550	A/turkey/Poland/H47-T4/2024(H5N1)	National Veterinary Research Institut Poland, PIWet-PIB	National Veterinary Research Institut Poland, PIWet-PIB	Swieton,E.;Smietanka,K.
EPI3183453	PB2	Poland	2024-Feb-13	EPI_ISL_19033550	A/turkey/Poland/H47-T4/2024(H5N1)	National Veterinary Research Institut Poland, PIWet-PIB	National Veterinary Research Institut Poland, PIWet-PIB	Swieton,E.;Smietanka,K.
EPI3183454	PB1	Poland	2024-Feb-13	EPI_ISL_19033550	A/turkey/Poland/H47-T4/2024(H5N1)	National Veterinary Research Institut Poland, PIWet-PIB	National Veterinary Research Institut Poland, PIWet-PIB	Swieton,E.;Smietanka,K.
EPI3183449	NP	Poland	2024-Feb-13	EPI_ISL_19033550	A/turkey/Poland/H47-T4/2024(H5N1)	National Veterinary Research Institut Poland, PIWet-PIB	National Veterinary Research Institut Poland, PIWet-PIB	Swieton,E.;Smietanka,K.
EPI3183450	NS	Poland	2024-Feb-13	EPI_ISL_19033550	A/turkey/Poland/H47-T4/2024(H5N1)	National Veterinary Research Institut Poland, PIWet-PIB	National Veterinary Research Institut Poland, PIWet-PIB	Swieton,E.;Smietanka,K.
EPI3183451	MP	Poland	2024-Feb-13	EPI_ISL_19033550	A/turkey/Poland/H47-T4/2024(H5N1)	National Veterinary Research Institut Poland, PIWet-PIB	National Veterinary Research Institut Poland, PIWet-PIB	Swieton,E.;Smietanka,K.
EPI3183455	NA	Poland	2024-Feb-13	EPI_ISL_19033550	A/turkey/Poland/H47-T4/2024(H5N1)	National Veterinary Research Institut Poland, PIWet-PIB	National Veterinary Research Institut Poland, PIWet-PIB	Swieton,E.;Smietanka,K.
EPI3183456	HA	Poland	2024-Feb-13	EPI_ISL_19033550	A/turkey/Poland/H47-T4/2024(H5N1)	National Veterinary Research Institut Poland, PIWet-PIB	National Veterinary Research Institut Poland, PIWet-PIB	Swieton,E.;Smietanka,K.
EPI3183436	PA	Poland	2024-Feb-11	EPI_ISL_19033548	A/turkey/Poland/H43-T2/2024(H5N1)	National Veterinary Research Institut Poland, PIWet-PIB	National Veterinary Research Institut Poland, PIWet-PIB	Swieton,E.;Smietanka,K.
EPI3183437	PB2	Poland	2024-Feb-11	EPI_ISL_19033548	A/turkey/Poland/H43-T2/2024(H5N1)	National Veterinary Research Institut Poland, PIWet-PIB	National Veterinary Research Institut Poland, PIWet-PIB	Swieton,E.;Smietanka,K.
EPI3183438	PB1	Poland	2024-Feb-11	EPI_ISL_19033548	A/turkey/Poland/H43-T2/2024(H5N1)	National Veterinary Research Institut Poland, PIWet-PIB	National Veterinary Research Institut Poland, PIWet-PIB	Swieton,E.;Smietanka,K.
EPI3183433	NP	Poland	2024-Feb-11	EPI_ISL_19033548	A/turkey/Poland/H43-T2/2024(H5N1)	National Veterinary Research Institut Poland, PIWet-PIB	National Veterinary Research Institut Poland, PIWet-PIB	Swieton,E.;Smietanka,K.
EPI3183434	NS	Poland	2024-Feb-11	EPI_ISL_19033548	A/turkey/Poland/H43-T2/2024(H5N1)	National Veterinary Research Institut Poland, PIWet-PIB	National Veterinary Research Institut Poland, PIWet-PIB	Swieton,E.;Smietanka,K.
EPI3183435	MP	Poland	2024-Feb-11	EPI_ISL_19033548	A/turkey/Poland/H43-T2/2024(H5N1)	National Veterinary Research Institut Poland, PIWet-PIB	National Veterinary Research Institut Poland, PIWet-PIB	Swieton,E.;Smietanka,K.
EPI3183439	NA	Poland	2024-Feb-11	EPI_ISL_19033548	A/turkey/Poland/H43-T2/2024(H5N1)	National Veterinary Research Institut Poland, PIWet-PIB	National Veterinary Research Institut Poland, PIWet-PIB	Swieton,E.;Smietanka,K.
EPI3183440	HA	Poland	2024-Feb-11	EPI_ISL_19033548	A/turkey/Poland/H43-T2/2024(H5N1)	National Veterinary Research Institut Poland, PIWet-PIB	National Veterinary Research Institut Poland, PIWet-PIB	Swieton,E.;Smietanka,K.
EPI3183425	NP	Poland	2024-Feb-08	EPI_ISL_19033547	A/turkey/Poland/H40-T2/2024(H5N1)	National Veterinary Research Institut Poland, PIWet-PIB	National Veterinary Research Institut Poland, PIWet-PIB	Swieton,E.;Smietanka,K.
EPI3183426	NS	Poland	2024-Feb-08	EPI_ISL_19033547	A/turkey/Poland/H40-T2/2024(H5N1)	National Veterinary Research Institut Poland, PIWet-PIB	National Veterinary Research Institut Poland, PIWet-PIB	Swieton,E.;Smietanka,K.
EPI3183427	MP	Poland	2024-Feb-08	EPI_ISL_19033547	A/turkey/Poland/H40-T2/2024(H5N1)	National Veterinary Research Institut Poland, PIWet-PIB	National Veterinary Research Institut Poland, PIWet-PIB	Swieton,E.;Smietanka,K.
EPI3183428	PA	Poland	2024-Feb-08	EPI_ISL_19033547	A/turkey/Poland/H40-T2/2024(H5N1)	National Veterinary Research Institut Poland, PIWet-PIB	National Veterinary Research Institut Poland, PIWet-PIB	Swieton,E.;Smietanka,K.
EPI3183429	PB2	Poland	2024-Feb-08	EPI_ISL_19033547	A/turkey/Poland/H40-T2/2024(H5N1)	National Veterinary Research Institut Poland, PIWet-PIB	National Veterinary Research Institut Poland, PIWet-PIB	Swieton,E.;Smietanka,K.
EPI3183430	PB1	Poland	2024-Feb-08	EPI_ISL_19033547	A/turkey/Poland/H40-T2/2024(H5N1)	National Veterinary Research Institut Poland, PIWet-PIB	National Veterinary Research Institut Poland, PIWet-PIB	Swieton,E.;Smietanka,K.
EPI3183431	NA	Poland	2024-Feb-08	EPI_ISL_19033547	A/turkey/Poland/H40-T2/2024(H5N1)	National Veterinary Research Institut Poland, PIWet-PIB	National Veterinary Research Institut Poland, PIWet-PIB	Swieton,E.;Smietanka,K.
EPI3183432	HA	Poland	2024-Feb-08	EPI_ISL_19033547	A/turkey/Poland/H40-T2/2024(H5N1)	National Veterinary Research Institut Poland, PIWet-PIB	National Veterinary Research Institut Poland, PIWet-PIB	Swieton,E.;Smietanka,K.
EPI3183410	NP	Poland	2024-Feb-07	EPI_ISL_19033546	A/turkey/Poland/H38-T4/2024(H5N1)	National Veterinary Research Institut Poland, PIWet-PIB	National Veterinary Research Institut Poland, PIWet-PIB	Swieton,E.;Smietanka,K.
EPI3183420	NA	Poland	2024-Feb-07	EPI_ISL_19033546	A/turkey/Poland/H38-T4/2024(H5N1)	National Veterinary Research Institut Poland, PIWet-PIB	National Veterinary Research Institut Poland, PIWet-PIB	Swieton,E.;Smietanka,K.
EPI3183424	HA	Poland	2024-Feb-07	EPI_ISL_19033546	A/turkey/Poland/H38-T4/2024(H5N1)	National Veterinary Research Institut Poland, PIWet-PIB	National Veterinary Research Institut Poland, PIWet-PIB	Swieton,E.;Smietanka,K.
EPI3183412	NS	Poland	2024-Feb-07	EPI_ISL_19033546	A/turkey/Poland/H38-T4/2024(H5N1)	National Veterinary Research Institut Poland, PIWet-PIB	National Veterinary Research Institut Poland, PIWet-PIB	Swieton,E.;Smietanka,K.
EPI3183413	MP	Poland	2024-Feb-07	EPI_ISL_19033546	A/turkey/Poland/H38-T4/2024(H5N1)	National Veterinary Research Institut Poland, PIWet-PIB	National Veterinary Research Institut Poland, PIWet-PIB	Swieton,E.;Smietanka,K.
EPI3183414	PA	Poland	2024-Feb-07	EPI_ISL_19033546	A/turkey/Poland/H38-T4/2024(H5N1)	National Veterinary Research Institut Poland, PIWet-PIB	National Veterinary Research Institut Poland, PIWet-PIB	Swieton,E.;Smietanka,K.
EPI3183415	PB2	Poland	2024-Feb-07	EPI_ISL_19033546	A/turkey/Poland/H38-T4/2024(H5N1)	National Veterinary Research Institut Poland, PIWet-PIB	National Veterinary Research Institut Poland, PIWet-PIB	Swieton,E.;Smietanka,K.
EPI3183418	PB1	Poland	2024-Feb-07	EPI_ISL_19033546	A/turkey/Poland/H38-T4/2024(H5N1)	National Veterinary Research Institut Poland, PIWet-PIB	National Veterinary Research Institut Poland, PIWet-PIB	Swieton,E.;Smietanka,K.
EPI3182929	NA	Poland	2024-Feb-27	EPI_ISL_19033336	A/turkey/Poland/H81-T1/2024(H5N1)	National Veterinary Research Institut Poland, PIWet-PIB	National Veterinary Research Institut Poland, PIWet-PIB	Swieton,E;Smietanka,K.
EPI3182930	HA	Poland	2024-Feb-27	EPI_ISL_19033336	A/turkey/Poland/H81-T1/2024(H5N1)	National Veterinary Research Institut Poland, PIWet-PIB	National Veterinary Research Institut Poland, PIWet-PIB	Swieton,E;Smietanka,K.
EPI3182964	NP	Poland	2024-Feb-27	EPI_ISL_19033336	A/turkey/Poland/H81-T1/2024(H5N1)	National Veterinary Research Institut Poland, PIWet-PIB	National Veterinary Research Institut Poland, PIWet-PIB	Swieton,E;Smietanka,K.
EPI3182924	NS	Poland	2024-Feb-27	EPI_ISL_19033336	A/turkey/Poland/H81-T1/2024(H5N1)	National Veterinary Research Institut Poland, PIWet-PIB	National Veterinary Research Institut Poland, PIWet-PIB	Swieton,E;Smietanka,K.
EPI3182925	MP	Poland	2024-Feb-27	EPI_ISL_19033336	A/turkey/Poland/H81-T1/2024(H5N1)	National Veterinary Research Institut Poland, PIWet-PIB	National Veterinary Research Institut Poland, PIWet-PIB	Swieton,E;Smietanka,K.
EPI3182926	PA	Poland	2024-Feb-27	EPI_ISL_19033336	A/turkey/Poland/H81-T1/2024(H5N1)	National Veterinary Research Institut Poland, PIWet-PIB	National Veterinary Research Institut Poland, PIWet-PIB	Swieton,E;Smietanka,K.
EPI3182927	PB2	Poland	2024-Feb-27	EPI_ISL_19033336	A/turkey/Poland/H81-T1/2024(H5N1)	National Veterinary Research Institut Poland, PIWet-PIB	National Veterinary Research Institut Poland, PIWet-PIB	Swieton,E;Smietanka,K.
EPI3182928	PB1	Poland	2024-Feb-27	EPI_ISL_19033336	A/turkey/Poland/H81-T1/2024(H5N1)	National Veterinary Research Institut Poland, PIWet-PIB	National Veterinary Research Institut Poland, PIWet-PIB	Swieton,E;Smietanka,K.
EPI3182963	NP	Poland	2024-Feb-23	EPI_ISL_19033335	A/turkey/Poland/H80-T3/2024(H5N1)	National Veterinary Research Institut Poland, PIWet-PIB	National Veterinary Research Institut Poland, PIWet-PIB	Swieton,E;Smietanka,K.
EPI3182922	NA	Poland	2024-Feb-23	EPI_ISL_19033335	A/turkey/Poland/H80-T3/2024(H5N1)	National Veterinary Research Institut Poland, PIWet-PIB	National Veterinary Research Institut Poland, PIWet-PIB	Swieton,E;Smietanka,K.
EPI3182923	HA	Poland	2024-Feb-23	EPI_ISL_19033335	A/turkey/Poland/H80-T3/2024(H5N1)	National Veterinary Research Institut Poland, PIWet-PIB	National Veterinary Research Institut Poland, PIWet-PIB	Swieton,E;Smietanka,K.
EPI3182917	NS	Poland	2024-Feb-23	EPI_ISL_19033335	A/turkey/Poland/H80-T3/2024(H5N1)	National Veterinary Research Institut Poland, PIWet-PIB	National Veterinary Research Institut Poland, PIWet-PIB	Swieton,E;Smietanka,K.
EPI3182918	MP	Poland	2024-Feb-23	EPI_ISL_19033335	A/turkey/Poland/H80-T3/2024(H5N1)	National Veterinary Research Institut Poland, PIWet-PIB	National Veterinary Research Institut Poland, PIWet-PIB	Swieton,E;Smietanka,K.
EPI3182919	PA	Poland	2024-Feb-23	EPI_ISL_19033335	A/turkey/Poland/H80-T3/2024(H5N1)	National Veterinary Research Institut Poland, PIWet-PIB	National Veterinary Research Institut Poland, PIWet-PIB	Swieton,E;Smietanka,K.
EPI3182920	PB2	Poland	2024-Feb-23	EPI_ISL_19033335	A/turkey/Poland/H80-T3/2024(H5N1)	National Veterinary Research Institut Poland, PIWet-PIB	National Veterinary Research Institut Poland, PIWet-PIB	Swieton,E;Smietanka,K.
EPI3182921	PB1	Poland	2024-Feb-23	EPI_ISL_19033335	A/turkey/Poland/H80-T3/2024(H5N1)	National Veterinary Research Institut Poland, PIWet-PIB	National Veterinary Research Institut Poland, PIWet-PIB	Swieton,E;Smietanka,K.
EPI3182915	NA	Poland	2024-Feb-26	EPI_ISL_19033334	A/turkey/Poland/H75-T1/2024(H5N1)	National Veterinary Research Institut Poland, PIWet-PIB	National Veterinary Research Institut Poland, PIWet-PIB	Swieton,E;Smietanka,K.
EPI3182916	HA	Poland	2024-Feb-26	EPI_ISL_19033334	A/turkey/Poland/H75-T1/2024(H5N1)	National Veterinary Research Institut Poland, PIWet-PIB	National Veterinary Research Institut Poland, PIWet-PIB	Swieton,E;Smietanka,K.
EPI3182910	NS	Poland	2024-Feb-26	EPI_ISL_19033334	A/turkey/Poland/H75-T1/2024(H5N1)	National Veterinary Research Institut Poland, PIWet-PIB	National Veterinary Research Institut Poland, PIWet-PIB	Swieton,E;Smietanka,K.
EPI3182911	MP	Poland	2024-Feb-26	EPI_ISL_19033334	A/turkey/Poland/H75-T1/2024(H5N1)	National Veterinary Research Institut Poland, PIWet-PIB	National Veterinary Research Institut Poland, PIWet-PIB	Swieton,E;Smietanka,K.
EPI3182912	PA	Poland	2024-Feb-26	EPI_ISL_19033334	A/turkey/Poland/H75-T1/2024(H5N1)	National Veterinary Research Institut Poland, PIWet-PIB	National Veterinary Research Institut Poland, PIWet-PIB	Swieton,E;Smietanka,K.
EPI3182913	PB2	Poland	2024-Feb-26	EPI_ISL_19033334	A/turkey/Poland/H75-T1/2024(H5N1)	National Veterinary Research Institut Poland, PIWet-PIB	National Veterinary Research Institut Poland, PIWet-PIB	Swieton,E;Smietanka,K.
EPI3182914	PB1	Poland	2024-Feb-26	EPI_ISL_19033334	A/turkey/Poland/H75-T1/2024(H5N1)	National Veterinary Research Institut Poland, PIWet-PIB	National Veterinary Research Institut Poland, PIWet-PIB	Swieton,E;Smietanka,K.
EPI3182962	NP	Poland	2024-Feb-26	EPI_ISL_19033334	A/turkey/Poland/H75-T1/2024(H5N1)	National Veterinary Research Institut Poland, PIWet-PIB	National Veterinary Research Institut Poland, PIWet-PIB	Swieton,E;Smietanka,K.
EPI3182896	NS	Poland	2024-Feb-23	EPI_ISL_19033332	A/turkey/Poland/H68-T2/2024(H5N1)	National Veterinary Research Institut Poland, PIWet-PIB	National Veterinary Research Institut Poland, PIWet-PIB	Swieton,E;Smietanka,K.
EPI3182897	MP	Poland	2024-Feb-23	EPI_ISL_19033332	A/turkey/Poland/H68-T2/2024(H5N1)	National Veterinary Research Institut Poland, PIWet-PIB	National Veterinary Research Institut Poland, PIWet-PIB	Swieton,E;Smietanka,K.
EPI3182898	PA	Poland	2024-Feb-23	EPI_ISL_19033332	A/turkey/Poland/H68-T2/2024(H5N1)	National Veterinary Research Institut Poland, PIWet-PIB	National Veterinary Research Institut Poland, PIWet-PIB	Swieton,E;Smietanka,K.
EPI3182899	PB2	Poland	2024-Feb-23	EPI_ISL_19033332	A/turkey/Poland/H68-T2/2024(H5N1)	National Veterinary Research Institut Poland, PIWet-PIB	National Veterinary Research Institut Poland, PIWet-PIB	Swieton,E;Smietanka,K.
EPI3182900	PB1	Poland	2024-Feb-23	EPI_ISL_19033332	A/turkey/Poland/H68-T2/2024(H5N1)	National Veterinary Research Institut Poland, PIWet-PIB	National Veterinary Research Institut Poland, PIWet-PIB	Swieton,E;Smietanka,K.
EPI3182901	NA	Poland	2024-Feb-23	EPI_ISL_19033332	A/turkey/Poland/H68-T2/2024(H5N1)	National Veterinary Research Institut Poland, PIWet-PIB	National Veterinary Research Institut Poland, PIWet-PIB	Swieton,E;Smietanka,K.
EPI3182902	HA	Poland	2024-Feb-23	EPI_ISL_19033332	A/turkey/Poland/H68-T2/2024(H5N1)	National Veterinary Research Institut Poland, PIWet-PIB	National Veterinary Research Institut Poland, PIWet-PIB	Swieton,E;Smietanka,K.
EPI3182960	NP	Poland	2024-Feb-23	EPI_ISL_19033332	A/turkey/Poland/H68-T2/2024(H5N1)	National Veterinary Research Institut Poland, PIWet-PIB	National Veterinary Research Institut Poland, PIWet-PIB	Swieton,E;Smietanka,K.
EPI3138104	NP	Denmark	2023-Nov-04	EPI_ISL_18992915	A/turkey/Denmark/08382-12/2023	Statens Serum Institut	Statens Serum Institute	Hjulsager,C;Liang,Y
EPI3138103	HA	Denmark	2023-Nov-04	EPI_ISL_18992915	A/turkey/Denmark/08382-12/2023	Statens Serum Institut	Statens Serum Institute	Hjulsager,C;Liang,Y
EPI3138100	PB2	Denmark	2023-Nov-04	EPI_ISL_18992915	A/turkey/Denmark/08382-12/2023	Statens Serum Institut	Statens Serum Institute	Hjulsager,C;Liang,Y
EPI3138107	NS	Denmark	2023-Nov-04	EPI_ISL_18992915	A/turkey/Denmark/08382-12/2023	Statens Serum Institut	Statens Serum Institute	Hjulsager,C;Liang,Y
EPI3138105	NA	Denmark	2023-Nov-04	EPI_ISL_18992915	A/turkey/Denmark/08382-12/2023	Statens Serum Institut	Statens Serum Institute	Hjulsager,C;Liang,Y
EPI3138106	MP	Denmark	2023-Nov-04	EPI_ISL_18992915	A/turkey/Denmark/08382-12/2023	Statens Serum Institut	Statens Serum Institute	Hjulsager,C;Liang,Y
EPI3138101	PB1	Denmark	2023-Nov-04	EPI_ISL_18992915	A/turkey/Denmark/08382-12/2023	Statens Serum Institut	Statens Serum Institute	Hjulsager,C;Liang,Y
EPI3138102	PA	Denmark	2023-Nov-04	EPI_ISL_18992915	A/turkey/Denmark/08382-12/2023	Statens Serum Institut	Statens Serum Institute	Hjulsager,C;Liang,Y
EPI3138095	HA	Denmark	2023-Nov-04	EPI_ISL_18992914	A/turkey/Denmark/08382-1/2023	Statens Serum Institut	Statens Serum Institute	Hjulsager,C;Liang,Y
EPI3138097	NA	Denmark	2023-Nov-04	EPI_ISL_18992914	A/turkey/Denmark/08382-1/2023	Statens Serum Institut	Statens Serum Institute	Hjulsager,C;Liang,Y
EPI3138098	MP	Denmark	2023-Nov-04	EPI_ISL_18992914	A/turkey/Denmark/08382-1/2023	Statens Serum Institut	Statens Serum Institute	Hjulsager,C;Liang,Y
EPI3138093	PB1	Denmark	2023-Nov-04	EPI_ISL_18992914	A/turkey/Denmark/08382-1/2023	Statens Serum Institut	Statens Serum Institute	Hjulsager,C;Liang,Y
EPI3138094	PA	Denmark	2023-Nov-04	EPI_ISL_18992914	A/turkey/Denmark/08382-1/2023	Statens Serum Institut	Statens Serum Institute	Hjulsager,C;Liang,Y
EPI3138099	NS	Denmark	2023-Nov-04	EPI_ISL_18992914	A/turkey/Denmark/08382-1/2023	Statens Serum Institut	Statens Serum Institute	Hjulsager,C;Liang,Y
EPI3138092	PB2	Denmark	2023-Nov-04	EPI_ISL_18992914	A/turkey/Denmark/08382-1/2023	Statens Serum Institut	Statens Serum Institute	Hjulsager,C;Liang,Y
EPI3138096	NP	Denmark	2023-Nov-04	EPI_ISL_18992914	A/turkey/Denmark/08382-1/2023	Statens Serum Institut	Statens Serum Institute	Hjulsager,C;Liang,Y
EPI2815798	NP	United Kingdom	2023-Nov-08	EPI_ISL_18592421	A/Turkey/England/133330/2023	Animal and Plant Health Agency (APHA)	Animal and Plant Health Agency (APHA)
EPI2815799	NS	United Kingdom	2023-Nov-08	EPI_ISL_18592421	A/Turkey/England/133330/2023	Animal and Plant Health Agency (APHA)	Animal and Plant Health Agency (APHA)
EPI2815800	MP	United Kingdom	2023-Nov-08	EPI_ISL_18592421	A/Turkey/England/133330/2023	Animal and Plant Health Agency (APHA)	Animal and Plant Health Agency (APHA)
EPI2815801	PA	United Kingdom	2023-Nov-08	EPI_ISL_18592421	A/Turkey/England/133330/2023	Animal and Plant Health Agency (APHA)	Animal and Plant Health Agency (APHA)
EPI2815802	PB2	United Kingdom	2023-Nov-08	EPI_ISL_18592421	A/Turkey/England/133330/2023	Animal and Plant Health Agency (APHA)	Animal and Plant Health Agency (APHA)
EPI2815803	PB1	United Kingdom	2023-Nov-08	EPI_ISL_18592421	A/Turkey/England/133330/2023	Animal and Plant Health Agency (APHA)	Animal and Plant Health Agency (APHA)
EPI2815804	NA	United Kingdom	2023-Nov-08	EPI_ISL_18592421	A/Turkey/England/133330/2023	Animal and Plant Health Agency (APHA)	Animal and Plant Health Agency (APHA)
EPI2815805	HA	United Kingdom	2023-Nov-08	EPI_ISL_18592421	A/Turkey/England/133330/2023	Animal and Plant Health Agency (APHA)	Animal and Plant Health Agency (APHA)
EPI2815790	NP	United Kingdom	2023-Nov-08	EPI_ISL_18592420	A/Turkey/England/133323/2023	Animal and Plant Health Agency (APHA)	Animal and Plant Health Agency (APHA)
EPI2815791	NS	United Kingdom	2023-Nov-08	EPI_ISL_18592420	A/Turkey/England/133323/2023	Animal and Plant Health Agency (APHA)	Animal and Plant Health Agency (APHA)
EPI2815792	MP	United Kingdom	2023-Nov-08	EPI_ISL_18592420	A/Turkey/England/133323/2023	Animal and Plant Health Agency (APHA)	Animal and Plant Health Agency (APHA)
EPI2815793	PA	United Kingdom	2023-Nov-08	EPI_ISL_18592420	A/Turkey/England/133323/2023	Animal and Plant Health Agency (APHA)	Animal and Plant Health Agency (APHA)
EPI2815794	PB2	United Kingdom	2023-Nov-08	EPI_ISL_18592420	A/Turkey/England/133323/2023	Animal and Plant Health Agency (APHA)	Animal and Plant Health Agency (APHA)
EPI2815795	PB1	United Kingdom	2023-Nov-08	EPI_ISL_18592420	A/Turkey/England/133323/2023	Animal and Plant Health Agency (APHA)	Animal and Plant Health Agency (APHA)
EPI2815796	NA	United Kingdom	2023-Nov-08	EPI_ISL_18592420	A/Turkey/England/133323/2023	Animal and Plant Health Agency (APHA)	Animal and Plant Health Agency (APHA)
EPI2815797	HA	United Kingdom	2023-Nov-08	EPI_ISL_18592420	A/Turkey/England/133323/2023	Animal and Plant Health Agency (APHA)	Animal and Plant Health Agency (APHA)
EPI2562615	PA	Italy	2021-Nov-14	EPI_ISL_17684608	A/turkey/Italy/21VIR9520-3/2021	Istituto Zooprofilattico Sperimentale delle Venezie, EU/OIE/Reference Laboratory and FAO Reference Centre for AI and ND	Istituto Zooprofilattico Sperimentale Delle Venezie	Zecchin, B.;Pastori, A.;Fusaro, A.;Schivo, A.;Salviato, A.;Palumbo, E.;Giussani, E.;Monne, I.;Bonfante, F.;Terregino, C.
EPI2562619	NA	Italy	2021-Nov-14	EPI_ISL_17684608	A/turkey/Italy/21VIR9520-3/2021	Istituto Zooprofilattico Sperimentale delle Venezie, EU/OIE/Reference Laboratory and FAO Reference Centre for AI and ND	Istituto Zooprofilattico Sperimentale Delle Venezie	Zecchin, B.;Pastori, A.;Fusaro, A.;Schivo, A.;Salviato, A.;Palumbo, E.;Giussani, E.;Monne, I.;Bonfante, F.;Terregino, C.
EPI2562621	NS	Italy	2021-Nov-14	EPI_ISL_17684608	A/turkey/Italy/21VIR9520-3/2021	Istituto Zooprofilattico Sperimentale delle Venezie, EU/OIE/Reference Laboratory and FAO Reference Centre for AI and ND	Istituto Zooprofilattico Sperimentale Delle Venezie	Zecchin, B.;Pastori, A.;Fusaro, A.;Schivo, A.;Salviato, A.;Palumbo, E.;Giussani, E.;Monne, I.;Bonfante, F.;Terregino, C.
EPI2562618	NP	Italy	2021-Nov-14	EPI_ISL_17684608	A/turkey/Italy/21VIR9520-3/2021	Istituto Zooprofilattico Sperimentale delle Venezie, EU/OIE/Reference Laboratory and FAO Reference Centre for AI and ND	Istituto Zooprofilattico Sperimentale Delle Venezie	Zecchin, B.;Pastori, A.;Fusaro, A.;Schivo, A.;Salviato, A.;Palumbo, E.;Giussani, E.;Monne, I.;Bonfante, F.;Terregino, C.
EPI2562620	MP	Italy	2021-Nov-14	EPI_ISL_17684608	A/turkey/Italy/21VIR9520-3/2021	Istituto Zooprofilattico Sperimentale delle Venezie, EU/OIE/Reference Laboratory and FAO Reference Centre for AI and ND	Istituto Zooprofilattico Sperimentale Delle Venezie	Zecchin, B.;Pastori, A.;Fusaro, A.;Schivo, A.;Salviato, A.;Palumbo, E.;Giussani, E.;Monne, I.;Bonfante, F.;Terregino, C.
EPI2562613	PB1	Italy	2021-Nov-14	EPI_ISL_17684608	A/turkey/Italy/21VIR9520-3/2021	Istituto Zooprofilattico Sperimentale delle Venezie, EU/OIE/Reference Laboratory and FAO Reference Centre for AI and ND	Istituto Zooprofilattico Sperimentale Delle Venezie	Zecchin, B.;Pastori, A.;Fusaro, A.;Schivo, A.;Salviato, A.;Palumbo, E.;Giussani, E.;Monne, I.;Bonfante, F.;Terregino, C.
EPI2562617	HA	Italy	2021-Nov-14	EPI_ISL_17684608	A/turkey/Italy/21VIR9520-3/2021	Istituto Zooprofilattico Sperimentale delle Venezie, EU/OIE/Reference Laboratory and FAO Reference Centre for AI and ND	Istituto Zooprofilattico Sperimentale Delle Venezie	Zecchin, B.;Pastori, A.;Fusaro, A.;Schivo, A.;Salviato, A.;Palumbo, E.;Giussani, E.;Monne, I.;Bonfante, F.;Terregino, C.
EPI2562611	PB2	Italy	2021-Nov-14	EPI_ISL_17684608	A/turkey/Italy/21VIR9520-3/2021	Istituto Zooprofilattico Sperimentale delle Venezie, EU/OIE/Reference Laboratory and FAO Reference Centre for AI and ND	Istituto Zooprofilattico Sperimentale Delle Venezie	Zecchin, B.;Pastori, A.;Fusaro, A.;Schivo, A.;Salviato, A.;Palumbo, E.;Giussani, E.;Monne, I.;Bonfante, F.;Terregino, C.
EPI2398373	NS	United Kingdom	2022-Nov-11	EPI_ISL_16904550	A/Turkey/England/150027/2022	Animal and Plant Health Agency (APHA)	Animal and Plant Health Agency (APHA)
EPI2398374	MP	United Kingdom	2022-Nov-11	EPI_ISL_16904550	A/Turkey/England/150027/2022	Animal and Plant Health Agency (APHA)	Animal and Plant Health Agency (APHA)
EPI2398375	PA	United Kingdom	2022-Nov-11	EPI_ISL_16904550	A/Turkey/England/150027/2022	Animal and Plant Health Agency (APHA)	Animal and Plant Health Agency (APHA)
EPI2398376	PB2	United Kingdom	2022-Nov-11	EPI_ISL_16904550	A/Turkey/England/150027/2022	Animal and Plant Health Agency (APHA)	Animal and Plant Health Agency (APHA)
EPI2398377	PB1	United Kingdom	2022-Nov-11	EPI_ISL_16904550	A/Turkey/England/150027/2022	Animal and Plant Health Agency (APHA)	Animal and Plant Health Agency (APHA)
EPI2398372	NP	United Kingdom	2022-Nov-11	EPI_ISL_16904550	A/Turkey/England/150027/2022	Animal and Plant Health Agency (APHA)	Animal and Plant Health Agency (APHA)
EPI2398378	NA	United Kingdom	2022-Nov-11	EPI_ISL_16904550	A/Turkey/England/150027/2022	Animal and Plant Health Agency (APHA)	Animal and Plant Health Agency (APHA)
EPI2398379	HA	United Kingdom	2022-Nov-11	EPI_ISL_16904550	A/Turkey/England/150027/2022	Animal and Plant Health Agency (APHA)	Animal and Plant Health Agency (APHA)
EPI2352540	NP	United Kingdom	2023-Jan-09	EPI_ISL_16811185	A/turkey/England/005293/2023	Animal and Plant Health Agency (APHA)	Animal and Plant Health Agency (APHA)
EPI2352542	NS	United Kingdom	2023-Jan-09	EPI_ISL_16811185	A/turkey/England/005293/2023	Animal and Plant Health Agency (APHA)	Animal and Plant Health Agency (APHA)
EPI2352544	MP	United Kingdom	2023-Jan-09	EPI_ISL_16811185	A/turkey/England/005293/2023	Animal and Plant Health Agency (APHA)	Animal and Plant Health Agency (APHA)
EPI2352545	PA	United Kingdom	2023-Jan-09	EPI_ISL_16811185	A/turkey/England/005293/2023	Animal and Plant Health Agency (APHA)	Animal and Plant Health Agency (APHA)
EPI2352547	PB2	United Kingdom	2023-Jan-09	EPI_ISL_16811185	A/turkey/England/005293/2023	Animal and Plant Health Agency (APHA)	Animal and Plant Health Agency (APHA)
EPI2352549	PB1	United Kingdom	2023-Jan-09	EPI_ISL_16811185	A/turkey/England/005293/2023	Animal and Plant Health Agency (APHA)	Animal and Plant Health Agency (APHA)
EPI2352550	NA	United Kingdom	2023-Jan-09	EPI_ISL_16811185	A/turkey/England/005293/2023	Animal and Plant Health Agency (APHA)	Animal and Plant Health Agency (APHA)
EPI2352555	HA	United Kingdom	2023-Jan-09	EPI_ISL_16811185	A/turkey/England/005293/2023	Animal and Plant Health Agency (APHA)	Animal and Plant Health Agency (APHA)
EPI2232803	NP	United Kingdom	2022-Oct-29	EPI_ISL_15957731	A/Turkey/England/141822/2022	Animal and Plant Health Agency (APHA)	Animal and Plant Health Agency (APHA)	Byrne, A.; Howton, N.; Maskell, D.; Mollett, B.; Peers-Dent, J.
EPI2232804	NS	United Kingdom	2022-Oct-29	EPI_ISL_15957731	A/Turkey/England/141822/2022	Animal and Plant Health Agency (APHA)	Animal and Plant Health Agency (APHA)	Byrne, A.; Howton, N.; Maskell, D.; Mollett, B.; Peers-Dent, J.
EPI2232805	MP	United Kingdom	2022-Oct-29	EPI_ISL_15957731	A/Turkey/England/141822/2022	Animal and Plant Health Agency (APHA)	Animal and Plant Health Agency (APHA)	Byrne, A.; Howton, N.; Maskell, D.; Mollett, B.; Peers-Dent, J.
EPI2232806	PA	United Kingdom	2022-Oct-29	EPI_ISL_15957731	A/Turkey/England/141822/2022	Animal and Plant Health Agency (APHA)	Animal and Plant Health Agency (APHA)	Byrne, A.; Howton, N.; Maskell, D.; Mollett, B.; Peers-Dent, J.
EPI2232807	PB2	United Kingdom	2022-Oct-29	EPI_ISL_15957731	A/Turkey/England/141822/2022	Animal and Plant Health Agency (APHA)	Animal and Plant Health Agency (APHA)	Byrne, A.; Howton, N.; Maskell, D.; Mollett, B.; Peers-Dent, J.
EPI2232808	PB1	United Kingdom	2022-Oct-29	EPI_ISL_15957731	A/Turkey/England/141822/2022	Animal and Plant Health Agency (APHA)	Animal and Plant Health Agency (APHA)	Byrne, A.; Howton, N.; Maskell, D.; Mollett, B.; Peers-Dent, J.
EPI2232809	NA	United Kingdom	2022-Oct-29	EPI_ISL_15957731	A/Turkey/England/141822/2022	Animal and Plant Health Agency (APHA)	Animal and Plant Health Agency (APHA)	Byrne, A.; Howton, N.; Maskell, D.; Mollett, B.; Peers-Dent, J.
EPI2232810	HA	United Kingdom	2022-Oct-29	EPI_ISL_15957731	A/Turkey/England/141822/2022	Animal and Plant Health Agency (APHA)	Animal and Plant Health Agency (APHA)	Byrne, A.; Howton, N.; Maskell, D.; Mollett, B.; Peers-Dent, J.
EPI2232795	NP	United Kingdom	2022-Oct-29	EPI_ISL_15957730	A/Turkey/England/141755/2022	Animal and Plant Health Agency (APHA)	Animal and Plant Health Agency (APHA)	Byrne, A.; Howton, N.; Maskell, D.; Mollett, B.; Peers-Dent, J.
EPI2232796	NS	United Kingdom	2022-Oct-29	EPI_ISL_15957730	A/Turkey/England/141755/2022	Animal and Plant Health Agency (APHA)	Animal and Plant Health Agency (APHA)	Byrne, A.; Howton, N.; Maskell, D.; Mollett, B.; Peers-Dent, J.
EPI2232797	MP	United Kingdom	2022-Oct-29	EPI_ISL_15957730	A/Turkey/England/141755/2022	Animal and Plant Health Agency (APHA)	Animal and Plant Health Agency (APHA)	Byrne, A.; Howton, N.; Maskell, D.; Mollett, B.; Peers-Dent, J.
EPI2232798	PA	United Kingdom	2022-Oct-29	EPI_ISL_15957730	A/Turkey/England/141755/2022	Animal and Plant Health Agency (APHA)	Animal and Plant Health Agency (APHA)	Byrne, A.; Howton, N.; Maskell, D.; Mollett, B.; Peers-Dent, J.
EPI2232799	PB2	United Kingdom	2022-Oct-29	EPI_ISL_15957730	A/Turkey/England/141755/2022	Animal and Plant Health Agency (APHA)	Animal and Plant Health Agency (APHA)	Byrne, A.; Howton, N.; Maskell, D.; Mollett, B.; Peers-Dent, J.
EPI2232800	PB1	United Kingdom	2022-Oct-29	EPI_ISL_15957730	A/Turkey/England/141755/2022	Animal and Plant Health Agency (APHA)	Animal and Plant Health Agency (APHA)	Byrne, A.; Howton, N.; Maskell, D.; Mollett, B.; Peers-Dent, J.
EPI2232801	NA	United Kingdom	2022-Oct-29	EPI_ISL_15957730	A/Turkey/England/141755/2022	Animal and Plant Health Agency (APHA)	Animal and Plant Health Agency (APHA)	Byrne, A.; Howton, N.; Maskell, D.; Mollett, B.; Peers-Dent, J.
EPI2232802	HA	United Kingdom	2022-Oct-29	EPI_ISL_15957730	A/Turkey/England/141755/2022	Animal and Plant Health Agency (APHA)	Animal and Plant Health Agency (APHA)	Byrne, A.; Howton, N.; Maskell, D.; Mollett, B.; Peers-Dent, J.
EPI2232763	NP	United Kingdom	2022-Oct-24	EPI_ISL_15957708	A/turkey/England/140733/2022	Animal and Plant Health Agency (APHA)	Animal and Plant Health Agency (APHA)	Byrne, A.; Howton, N.; Maskell, D.; Mollett, B.; Peers-Dent, J.
EPI2232764	NS	United Kingdom	2022-Oct-24	EPI_ISL_15957708	A/turkey/England/140733/2022	Animal and Plant Health Agency (APHA)	Animal and Plant Health Agency (APHA)	Byrne, A.; Howton, N.; Maskell, D.; Mollett, B.; Peers-Dent, J.
EPI2232765	MP	United Kingdom	2022-Oct-24	EPI_ISL_15957708	A/turkey/England/140733/2022	Animal and Plant Health Agency (APHA)	Animal and Plant Health Agency (APHA)	Byrne, A.; Howton, N.; Maskell, D.; Mollett, B.; Peers-Dent, J.
EPI2232766	PA	United Kingdom	2022-Oct-24	EPI_ISL_15957708	A/turkey/England/140733/2022	Animal and Plant Health Agency (APHA)	Animal and Plant Health Agency (APHA)	Byrne, A.; Howton, N.; Maskell, D.; Mollett, B.; Peers-Dent, J.
EPI2232767	PB2	United Kingdom	2022-Oct-24	EPI_ISL_15957708	A/turkey/England/140733/2022	Animal and Plant Health Agency (APHA)	Animal and Plant Health Agency (APHA)	Byrne, A.; Howton, N.; Maskell, D.; Mollett, B.; Peers-Dent, J.
EPI2232768	PB1	United Kingdom	2022-Oct-24	EPI_ISL_15957708	A/turkey/England/140733/2022	Animal and Plant Health Agency (APHA)	Animal and Plant Health Agency (APHA)	Byrne, A.; Howton, N.; Maskell, D.; Mollett, B.; Peers-Dent, J.
EPI2232769	NA	United Kingdom	2022-Oct-24	EPI_ISL_15957708	A/turkey/England/140733/2022	Animal and Plant Health Agency (APHA)	Animal and Plant Health Agency (APHA)	Byrne, A.; Howton, N.; Maskell, D.; Mollett, B.; Peers-Dent, J.
EPI2232770	HA	United Kingdom	2022-Oct-24	EPI_ISL_15957708	A/turkey/England/140733/2022	Animal and Plant Health Agency (APHA)	Animal and Plant Health Agency (APHA)	Byrne, A.; Howton, N.; Maskell, D.; Mollett, B.; Peers-Dent, J.
EPI2232739	NP	United Kingdom	2022-Oct-22	EPI_ISL_15957690	A/turkey/England/140408/2022	Animal and Plant Health Agency (APHA)	Animal and Plant Health Agency (APHA)	Byrne, A.; Howton, N.; Maskell, D.; Mollett, B.; Peers-Dent, J.
EPI2232740	NS	United Kingdom	2022-Oct-22	EPI_ISL_15957690	A/turkey/England/140408/2022	Animal and Plant Health Agency (APHA)	Animal and Plant Health Agency (APHA)	Byrne, A.; Howton, N.; Maskell, D.; Mollett, B.; Peers-Dent, J.
EPI2232741	MP	United Kingdom	2022-Oct-22	EPI_ISL_15957690	A/turkey/England/140408/2022	Animal and Plant Health Agency (APHA)	Animal and Plant Health Agency (APHA)	Byrne, A.; Howton, N.; Maskell, D.; Mollett, B.; Peers-Dent, J.
EPI2232742	PA	United Kingdom	2022-Oct-22	EPI_ISL_15957690	A/turkey/England/140408/2022	Animal and Plant Health Agency (APHA)	Animal and Plant Health Agency (APHA)	Byrne, A.; Howton, N.; Maskell, D.; Mollett, B.; Peers-Dent, J.
EPI2232743	PB2	United Kingdom	2022-Oct-22	EPI_ISL_15957690	A/turkey/England/140408/2022	Animal and Plant Health Agency (APHA)	Animal and Plant Health Agency (APHA)	Byrne, A.; Howton, N.; Maskell, D.; Mollett, B.; Peers-Dent, J.
EPI2232744	PB1	United Kingdom	2022-Oct-22	EPI_ISL_15957690	A/turkey/England/140408/2022	Animal and Plant Health Agency (APHA)	Animal and Plant Health Agency (APHA)	Byrne, A.; Howton, N.; Maskell, D.; Mollett, B.; Peers-Dent, J.
EPI2232745	NA	United Kingdom	2022-Oct-22	EPI_ISL_15957690	A/turkey/England/140408/2022	Animal and Plant Health Agency (APHA)	Animal and Plant Health Agency (APHA)	Byrne, A.; Howton, N.; Maskell, D.; Mollett, B.; Peers-Dent, J.
EPI2232746	HA	United Kingdom	2022-Oct-22	EPI_ISL_15957690	A/turkey/England/140408/2022	Animal and Plant Health Agency (APHA)	Animal and Plant Health Agency (APHA)	Byrne, A.; Howton, N.; Maskell, D.; Mollett, B.; Peers-Dent, J.
EPI2232707	NP	United Kingdom	2022-Oct-20	EPI_ISL_15957666	A/turkey/England/138429/2022	Animal and Plant Health Agency (APHA)	Animal and Plant Health Agency (APHA)	Byrne, A.; Howton, N.; Maskell, D.; Mollett, B.; Peers-Dent, J.
EPI2232708	NS	United Kingdom	2022-Oct-20	EPI_ISL_15957666	A/turkey/England/138429/2022	Animal and Plant Health Agency (APHA)	Animal and Plant Health Agency (APHA)	Byrne, A.; Howton, N.; Maskell, D.; Mollett, B.; Peers-Dent, J.
EPI2232709	MP	United Kingdom	2022-Oct-20	EPI_ISL_15957666	A/turkey/England/138429/2022	Animal and Plant Health Agency (APHA)	Animal and Plant Health Agency (APHA)	Byrne, A.; Howton, N.; Maskell, D.; Mollett, B.; Peers-Dent, J.
EPI2232710	PA	United Kingdom	2022-Oct-20	EPI_ISL_15957666	A/turkey/England/138429/2022	Animal and Plant Health Agency (APHA)	Animal and Plant Health Agency (APHA)	Byrne, A.; Howton, N.; Maskell, D.; Mollett, B.; Peers-Dent, J.
EPI2232711	PB2	United Kingdom	2022-Oct-20	EPI_ISL_15957666	A/turkey/England/138429/2022	Animal and Plant Health Agency (APHA)	Animal and Plant Health Agency (APHA)	Byrne, A.; Howton, N.; Maskell, D.; Mollett, B.; Peers-Dent, J.
EPI2232712	PB1	United Kingdom	2022-Oct-20	EPI_ISL_15957666	A/turkey/England/138429/2022	Animal and Plant Health Agency (APHA)	Animal and Plant Health Agency (APHA)	Byrne, A.; Howton, N.; Maskell, D.; Mollett, B.; Peers-Dent, J.
EPI2232713	NA	United Kingdom	2022-Oct-20	EPI_ISL_15957666	A/turkey/England/138429/2022	Animal and Plant Health Agency (APHA)	Animal and Plant Health Agency (APHA)	Byrne, A.; Howton, N.; Maskell, D.; Mollett, B.; Peers-Dent, J.
EPI2232714	HA	United Kingdom	2022-Oct-20	EPI_ISL_15957666	A/turkey/England/138429/2022	Animal and Plant Health Agency (APHA)	Animal and Plant Health Agency (APHA)	Byrne, A.; Howton, N.; Maskell, D.; Mollett, B.; Peers-Dent, J.
EPI2232651	NP	United Kingdom	2022-Oct-18	EPI_ISL_15957624	A/turkey/England/137861/2022	Animal and Plant Health Agency (APHA)	Animal and Plant Health Agency (APHA)	Byrne, A.; Howton, N.; Maskell, D.; Mollett, B.; Peers-Dent, J.
EPI2232652	NS	United Kingdom	2022-Oct-18	EPI_ISL_15957624	A/turkey/England/137861/2022	Animal and Plant Health Agency (APHA)	Animal and Plant Health Agency (APHA)	Byrne, A.; Howton, N.; Maskell, D.; Mollett, B.; Peers-Dent, J.
EPI2232653	MP	United Kingdom	2022-Oct-18	EPI_ISL_15957624	A/turkey/England/137861/2022	Animal and Plant Health Agency (APHA)	Animal and Plant Health Agency (APHA)	Byrne, A.; Howton, N.; Maskell, D.; Mollett, B.; Peers-Dent, J.
EPI2232654	PA	United Kingdom	2022-Oct-18	EPI_ISL_15957624	A/turkey/England/137861/2022	Animal and Plant Health Agency (APHA)	Animal and Plant Health Agency (APHA)	Byrne, A.; Howton, N.; Maskell, D.; Mollett, B.; Peers-Dent, J.
EPI2232655	PB2	United Kingdom	2022-Oct-18	EPI_ISL_15957624	A/turkey/England/137861/2022	Animal and Plant Health Agency (APHA)	Animal and Plant Health Agency (APHA)	Byrne, A.; Howton, N.; Maskell, D.; Mollett, B.; Peers-Dent, J.
EPI2232656	PB1	United Kingdom	2022-Oct-18	EPI_ISL_15957624	A/turkey/England/137861/2022	Animal and Plant Health Agency (APHA)	Animal and Plant Health Agency (APHA)	Byrne, A.; Howton, N.; Maskell, D.; Mollett, B.; Peers-Dent, J.
EPI2232657	NA	United Kingdom	2022-Oct-18	EPI_ISL_15957624	A/turkey/England/137861/2022	Animal and Plant Health Agency (APHA)	Animal and Plant Health Agency (APHA)	Byrne, A.; Howton, N.; Maskell, D.; Mollett, B.; Peers-Dent, J.
EPI2232658	HA	United Kingdom	2022-Oct-18	EPI_ISL_15957624	A/turkey/England/137861/2022	Animal and Plant Health Agency (APHA)	Animal and Plant Health Agency (APHA)	Byrne, A.; Howton, N.; Maskell, D.; Mollett, B.; Peers-Dent, J.
EPI2198661	NP	United Kingdom	2022-Oct-18	EPI_ISL_15585920	A/turkey/Wales/132240/2022	Animal and Plant Health Agency (APHA)	Animal and Plant Health Agency (APHA)
EPI2198662	NS	United Kingdom	2022-Oct-18	EPI_ISL_15585920	A/turkey/Wales/132240/2022	Animal and Plant Health Agency (APHA)	Animal and Plant Health Agency (APHA)
EPI2198663	MP	United Kingdom	2022-Oct-18	EPI_ISL_15585920	A/turkey/Wales/132240/2022	Animal and Plant Health Agency (APHA)	Animal and Plant Health Agency (APHA)
EPI2198664	PA	United Kingdom	2022-Oct-18	EPI_ISL_15585920	A/turkey/Wales/132240/2022	Animal and Plant Health Agency (APHA)	Animal and Plant Health Agency (APHA)
EPI2198665	PB2	United Kingdom	2022-Oct-18	EPI_ISL_15585920	A/turkey/Wales/132240/2022	Animal and Plant Health Agency (APHA)	Animal and Plant Health Agency (APHA)
EPI2198666	PB1	United Kingdom	2022-Oct-18	EPI_ISL_15585920	A/turkey/Wales/132240/2022	Animal and Plant Health Agency (APHA)	Animal and Plant Health Agency (APHA)
EPI2198667	NA	United Kingdom	2022-Oct-18	EPI_ISL_15585920	A/turkey/Wales/132240/2022	Animal and Plant Health Agency (APHA)	Animal and Plant Health Agency (APHA)
EPI2198668	HA	United Kingdom	2022-Oct-18	EPI_ISL_15585920	A/turkey/Wales/132240/2022	Animal and Plant Health Agency (APHA)	Animal and Plant Health Agency (APHA)
EPI2198645	NP	United Kingdom	2022-Oct-15	EPI_ISL_15585911	A/turkey/England/132948/2022	Animal and Plant Health Agency (APHA)	Animal and Plant Health Agency (APHA)
EPI2198646	NS	United Kingdom	2022-Oct-15	EPI_ISL_15585911	A/turkey/England/132948/2022	Animal and Plant Health Agency (APHA)	Animal and Plant Health Agency (APHA)
EPI2198647	MP	United Kingdom	2022-Oct-15	EPI_ISL_15585911	A/turkey/England/132948/2022	Animal and Plant Health Agency (APHA)	Animal and Plant Health Agency (APHA)
EPI2198648	PA	United Kingdom	2022-Oct-15	EPI_ISL_15585911	A/turkey/England/132948/2022	Animal and Plant Health Agency (APHA)	Animal and Plant Health Agency (APHA)
EPI2198649	PB2	United Kingdom	2022-Oct-15	EPI_ISL_15585911	A/turkey/England/132948/2022	Animal and Plant Health Agency (APHA)	Animal and Plant Health Agency (APHA)
EPI2198650	PB1	United Kingdom	2022-Oct-15	EPI_ISL_15585911	A/turkey/England/132948/2022	Animal and Plant Health Agency (APHA)	Animal and Plant Health Agency (APHA)
EPI2198651	NA	United Kingdom	2022-Oct-15	EPI_ISL_15585911	A/turkey/England/132948/2022	Animal and Plant Health Agency (APHA)	Animal and Plant Health Agency (APHA)
EPI2198652	HA	United Kingdom	2022-Oct-15	EPI_ISL_15585911	A/turkey/England/132948/2022	Animal and Plant Health Agency (APHA)	Animal and Plant Health Agency (APHA)
EPI2198637	NP	United Kingdom	2022-Oct-15	EPI_ISL_15585910	A/turkey/England/132460/2022	Animal and Plant Health Agency (APHA)	Animal and Plant Health Agency (APHA)
EPI2198638	NS	United Kingdom	2022-Oct-15	EPI_ISL_15585910	A/turkey/England/132460/2022	Animal and Plant Health Agency (APHA)	Animal and Plant Health Agency (APHA)
EPI2198639	MP	United Kingdom	2022-Oct-15	EPI_ISL_15585910	A/turkey/England/132460/2022	Animal and Plant Health Agency (APHA)	Animal and Plant Health Agency (APHA)
EPI2198640	PA	United Kingdom	2022-Oct-15	EPI_ISL_15585910	A/turkey/England/132460/2022	Animal and Plant Health Agency (APHA)	Animal and Plant Health Agency (APHA)
EPI2198641	PB2	United Kingdom	2022-Oct-15	EPI_ISL_15585910	A/turkey/England/132460/2022	Animal and Plant Health Agency (APHA)	Animal and Plant Health Agency (APHA)
EPI2198642	PB1	United Kingdom	2022-Oct-15	EPI_ISL_15585910	A/turkey/England/132460/2022	Animal and Plant Health Agency (APHA)	Animal and Plant Health Agency (APHA)
EPI2198643	NA	United Kingdom	2022-Oct-15	EPI_ISL_15585910	A/turkey/England/132460/2022	Animal and Plant Health Agency (APHA)	Animal and Plant Health Agency (APHA)
EPI2198644	HA	United Kingdom	2022-Oct-15	EPI_ISL_15585910	A/turkey/England/132460/2022	Animal and Plant Health Agency (APHA)	Animal and Plant Health Agency (APHA)
EPI2198629	NP	United Kingdom	2022-Oct-15	EPI_ISL_15585909	A/turkey/England/132310/2022	Animal and Plant Health Agency (APHA)	Animal and Plant Health Agency (APHA)
EPI2198630	NS	United Kingdom	2022-Oct-15	EPI_ISL_15585909	A/turkey/England/132310/2022	Animal and Plant Health Agency (APHA)	Animal and Plant Health Agency (APHA)
EPI2198631	MP	United Kingdom	2022-Oct-15	EPI_ISL_15585909	A/turkey/England/132310/2022	Animal and Plant Health Agency (APHA)	Animal and Plant Health Agency (APHA)
EPI2198632	PA	United Kingdom	2022-Oct-15	EPI_ISL_15585909	A/turkey/England/132310/2022	Animal and Plant Health Agency (APHA)	Animal and Plant Health Agency (APHA)
EPI2198633	PB2	United Kingdom	2022-Oct-15	EPI_ISL_15585909	A/turkey/England/132310/2022	Animal and Plant Health Agency (APHA)	Animal and Plant Health Agency (APHA)
EPI2198634	PB1	United Kingdom	2022-Oct-15	EPI_ISL_15585909	A/turkey/England/132310/2022	Animal and Plant Health Agency (APHA)	Animal and Plant Health Agency (APHA)
EPI2198635	NA	United Kingdom	2022-Oct-15	EPI_ISL_15585909	A/turkey/England/132310/2022	Animal and Plant Health Agency (APHA)	Animal and Plant Health Agency (APHA)
EPI2198636	HA	United Kingdom	2022-Oct-15	EPI_ISL_15585909	A/turkey/England/132310/2022	Animal and Plant Health Agency (APHA)	Animal and Plant Health Agency (APHA)
EPI2198621	NP	United Kingdom	2022-Sep-26	EPI_ISL_15585908	A/turkey/England/125196/2022	Animal and Plant Health Agency (APHA)	Animal and Plant Health Agency (APHA)
EPI2198622	NS	United Kingdom	2022-Sep-26	EPI_ISL_15585908	A/turkey/England/125196/2022	Animal and Plant Health Agency (APHA)	Animal and Plant Health Agency (APHA)
EPI2198623	MP	United Kingdom	2022-Sep-26	EPI_ISL_15585908	A/turkey/England/125196/2022	Animal and Plant Health Agency (APHA)	Animal and Plant Health Agency (APHA)
EPI2198624	PA	United Kingdom	2022-Sep-26	EPI_ISL_15585908	A/turkey/England/125196/2022	Animal and Plant Health Agency (APHA)	Animal and Plant Health Agency (APHA)
EPI2198625	PB2	United Kingdom	2022-Sep-26	EPI_ISL_15585908	A/turkey/England/125196/2022	Animal and Plant Health Agency (APHA)	Animal and Plant Health Agency (APHA)
EPI2198626	PB1	United Kingdom	2022-Sep-26	EPI_ISL_15585908	A/turkey/England/125196/2022	Animal and Plant Health Agency (APHA)	Animal and Plant Health Agency (APHA)
EPI2198627	NA	United Kingdom	2022-Sep-26	EPI_ISL_15585908	A/turkey/England/125196/2022	Animal and Plant Health Agency (APHA)	Animal and Plant Health Agency (APHA)
EPI2198628	HA	United Kingdom	2022-Sep-26	EPI_ISL_15585908	A/turkey/England/125196/2022	Animal and Plant Health Agency (APHA)	Animal and Plant Health Agency (APHA)
EPI2198277	NP	United Kingdom	2022-Oct-11	EPI_ISL_15585844	A/Turkey/England/130299/2022	Animal and Plant Health Agency (APHA)	Animal and Plant Health Agency (APHA)
EPI2198278	NS	United Kingdom	2022-Oct-11	EPI_ISL_15585844	A/Turkey/England/130299/2022	Animal and Plant Health Agency (APHA)	Animal and Plant Health Agency (APHA)
EPI2198279	MP	United Kingdom	2022-Oct-11	EPI_ISL_15585844	A/Turkey/England/130299/2022	Animal and Plant Health Agency (APHA)	Animal and Plant Health Agency (APHA)
EPI2198280	PA	United Kingdom	2022-Oct-11	EPI_ISL_15585844	A/Turkey/England/130299/2022	Animal and Plant Health Agency (APHA)	Animal and Plant Health Agency (APHA)
EPI2198281	PB2	United Kingdom	2022-Oct-11	EPI_ISL_15585844	A/Turkey/England/130299/2022	Animal and Plant Health Agency (APHA)	Animal and Plant Health Agency (APHA)
EPI2198282	PB1	United Kingdom	2022-Oct-11	EPI_ISL_15585844	A/Turkey/England/130299/2022	Animal and Plant Health Agency (APHA)	Animal and Plant Health Agency (APHA)
EPI2198283	NA	United Kingdom	2022-Oct-11	EPI_ISL_15585844	A/Turkey/England/130299/2022	Animal and Plant Health Agency (APHA)	Animal and Plant Health Agency (APHA)
EPI2198284	HA	United Kingdom	2022-Oct-11	EPI_ISL_15585844	A/Turkey/England/130299/2022	Animal and Plant Health Agency (APHA)	Animal and Plant Health Agency (APHA)
EPI2198269	NP	United Kingdom	2022-Oct-10	EPI_ISL_15585843	A/Turkey/England/130119/2022	Animal and Plant Health Agency (APHA)	Animal and Plant Health Agency (APHA)
EPI2198270	NS	United Kingdom	2022-Oct-10	EPI_ISL_15585843	A/Turkey/England/130119/2022	Animal and Plant Health Agency (APHA)	Animal and Plant Health Agency (APHA)
EPI2198271	MP	United Kingdom	2022-Oct-10	EPI_ISL_15585843	A/Turkey/England/130119/2022	Animal and Plant Health Agency (APHA)	Animal and Plant Health Agency (APHA)
EPI2198272	PA	United Kingdom	2022-Oct-10	EPI_ISL_15585843	A/Turkey/England/130119/2022	Animal and Plant Health Agency (APHA)	Animal and Plant Health Agency (APHA)
EPI2198273	PB2	United Kingdom	2022-Oct-10	EPI_ISL_15585843	A/Turkey/England/130119/2022	Animal and Plant Health Agency (APHA)	Animal and Plant Health Agency (APHA)
EPI2198274	PB1	United Kingdom	2022-Oct-10	EPI_ISL_15585843	A/Turkey/England/130119/2022	Animal and Plant Health Agency (APHA)	Animal and Plant Health Agency (APHA)
EPI2198275	NA	United Kingdom	2022-Oct-10	EPI_ISL_15585843	A/Turkey/England/130119/2022	Animal and Plant Health Agency (APHA)	Animal and Plant Health Agency (APHA)
EPI2198276	HA	United Kingdom	2022-Oct-10	EPI_ISL_15585843	A/Turkey/England/130119/2022	Animal and Plant Health Agency (APHA)	Animal and Plant Health Agency (APHA)
EPI2198263	MP	United Kingdom	2022-Oct-10	EPI_ISL_15585842	A/Turkey/England/130038/2022	Animal and Plant Health Agency (APHA)	Animal and Plant Health Agency (APHA)
EPI2198264	PA	United Kingdom	2022-Oct-10	EPI_ISL_15585842	A/Turkey/England/130038/2022	Animal and Plant Health Agency (APHA)	Animal and Plant Health Agency (APHA)
EPI2198265	PB2	United Kingdom	2022-Oct-10	EPI_ISL_15585842	A/Turkey/England/130038/2022	Animal and Plant Health Agency (APHA)	Animal and Plant Health Agency (APHA)
EPI2198266	PB1	United Kingdom	2022-Oct-10	EPI_ISL_15585842	A/Turkey/England/130038/2022	Animal and Plant Health Agency (APHA)	Animal and Plant Health Agency (APHA)
EPI2198267	NA	United Kingdom	2022-Oct-10	EPI_ISL_15585842	A/Turkey/England/130038/2022	Animal and Plant Health Agency (APHA)	Animal and Plant Health Agency (APHA)
EPI2198268	HA	United Kingdom	2022-Oct-10	EPI_ISL_15585842	A/Turkey/England/130038/2022	Animal and Plant Health Agency (APHA)	Animal and Plant Health Agency (APHA)
EPI2198261	NP	United Kingdom	2022-Oct-10	EPI_ISL_15585842	A/Turkey/England/130038/2022	Animal and Plant Health Agency (APHA)	Animal and Plant Health Agency (APHA)
EPI2198262	NS	United Kingdom	2022-Oct-10	EPI_ISL_15585842	A/Turkey/England/130038/2022	Animal and Plant Health Agency (APHA)	Animal and Plant Health Agency (APHA)
EPI2198253	NP	United Kingdom	2022-Oct-10	EPI_ISL_15585841	A/Turkey/England/129968/2022	Animal and Plant Health Agency (APHA)	Animal and Plant Health Agency (APHA)
EPI2198254	NS	United Kingdom	2022-Oct-10	EPI_ISL_15585841	A/Turkey/England/129968/2022	Animal and Plant Health Agency (APHA)	Animal and Plant Health Agency (APHA)
EPI2198255	MP	United Kingdom	2022-Oct-10	EPI_ISL_15585841	A/Turkey/England/129968/2022	Animal and Plant Health Agency (APHA)	Animal and Plant Health Agency (APHA)
EPI2198256	PA	United Kingdom	2022-Oct-10	EPI_ISL_15585841	A/Turkey/England/129968/2022	Animal and Plant Health Agency (APHA)	Animal and Plant Health Agency (APHA)
EPI2198257	PB2	United Kingdom	2022-Oct-10	EPI_ISL_15585841	A/Turkey/England/129968/2022	Animal and Plant Health Agency (APHA)	Animal and Plant Health Agency (APHA)
EPI2198258	PB1	United Kingdom	2022-Oct-10	EPI_ISL_15585841	A/Turkey/England/129968/2022	Animal and Plant Health Agency (APHA)	Animal and Plant Health Agency (APHA)
EPI2198259	NA	United Kingdom	2022-Oct-10	EPI_ISL_15585841	A/Turkey/England/129968/2022	Animal and Plant Health Agency (APHA)	Animal and Plant Health Agency (APHA)
EPI2198260	HA	United Kingdom	2022-Oct-10	EPI_ISL_15585841	A/Turkey/England/129968/2022	Animal and Plant Health Agency (APHA)	Animal and Plant Health Agency (APHA)
EPI2198245	NP	United Kingdom	2022-Oct-10	EPI_ISL_15585840	A/Turkey/England/129898/2022	Animal and Plant Health Agency (APHA)	Animal and Plant Health Agency (APHA)
EPI2198246	NS	United Kingdom	2022-Oct-10	EPI_ISL_15585840	A/Turkey/England/129898/2022	Animal and Plant Health Agency (APHA)	Animal and Plant Health Agency (APHA)
EPI2198247	MP	United Kingdom	2022-Oct-10	EPI_ISL_15585840	A/Turkey/England/129898/2022	Animal and Plant Health Agency (APHA)	Animal and Plant Health Agency (APHA)
EPI2198248	PA	United Kingdom	2022-Oct-10	EPI_ISL_15585840	A/Turkey/England/129898/2022	Animal and Plant Health Agency (APHA)	Animal and Plant Health Agency (APHA)
EPI2198249	PB2	United Kingdom	2022-Oct-10	EPI_ISL_15585840	A/Turkey/England/129898/2022	Animal and Plant Health Agency (APHA)	Animal and Plant Health Agency (APHA)
EPI2198250	PB1	United Kingdom	2022-Oct-10	EPI_ISL_15585840	A/Turkey/England/129898/2022	Animal and Plant Health Agency (APHA)	Animal and Plant Health Agency (APHA)
EPI2198251	NA	United Kingdom	2022-Oct-10	EPI_ISL_15585840	A/Turkey/England/129898/2022	Animal and Plant Health Agency (APHA)	Animal and Plant Health Agency (APHA)
EPI2198252	HA	United Kingdom	2022-Oct-10	EPI_ISL_15585840	A/Turkey/England/129898/2022	Animal and Plant Health Agency (APHA)	Animal and Plant Health Agency (APHA)
EPI2198237	NP	United Kingdom	2022-Oct-09	EPI_ISL_15585839	A/Turkey/England/129035/2022	Animal and Plant Health Agency (APHA)	Animal and Plant Health Agency (APHA)
EPI2198238	NS	United Kingdom	2022-Oct-09	EPI_ISL_15585839	A/Turkey/England/129035/2022	Animal and Plant Health Agency (APHA)	Animal and Plant Health Agency (APHA)
EPI2198239	MP	United Kingdom	2022-Oct-09	EPI_ISL_15585839	A/Turkey/England/129035/2022	Animal and Plant Health Agency (APHA)	Animal and Plant Health Agency (APHA)
EPI2198240	PA	United Kingdom	2022-Oct-09	EPI_ISL_15585839	A/Turkey/England/129035/2022	Animal and Plant Health Agency (APHA)	Animal and Plant Health Agency (APHA)
EPI2198241	PB2	United Kingdom	2022-Oct-09	EPI_ISL_15585839	A/Turkey/England/129035/2022	Animal and Plant Health Agency (APHA)	Animal and Plant Health Agency (APHA)
EPI2198242	PB1	United Kingdom	2022-Oct-09	EPI_ISL_15585839	A/Turkey/England/129035/2022	Animal and Plant Health Agency (APHA)	Animal and Plant Health Agency (APHA)
EPI2198243	NA	United Kingdom	2022-Oct-09	EPI_ISL_15585839	A/Turkey/England/129035/2022	Animal and Plant Health Agency (APHA)	Animal and Plant Health Agency (APHA)
EPI2198244	HA	United Kingdom	2022-Oct-09	EPI_ISL_15585839	A/Turkey/England/129035/2022	Animal and Plant Health Agency (APHA)	Animal and Plant Health Agency (APHA)
EPI2198229	NP	United Kingdom	2022-Oct-09	EPI_ISL_15585765	A/Turkey/England/128999/2022	Animal and Plant Health Agency (APHA)	Animal and Plant Health Agency (APHA)
EPI2198230	NS	United Kingdom	2022-Oct-09	EPI_ISL_15585765	A/Turkey/England/128999/2022	Animal and Plant Health Agency (APHA)	Animal and Plant Health Agency (APHA)
EPI2198231	MP	United Kingdom	2022-Oct-09	EPI_ISL_15585765	A/Turkey/England/128999/2022	Animal and Plant Health Agency (APHA)	Animal and Plant Health Agency (APHA)
EPI2198232	PA	United Kingdom	2022-Oct-09	EPI_ISL_15585765	A/Turkey/England/128999/2022	Animal and Plant Health Agency (APHA)	Animal and Plant Health Agency (APHA)
EPI2198233	PB2	United Kingdom	2022-Oct-09	EPI_ISL_15585765	A/Turkey/England/128999/2022	Animal and Plant Health Agency (APHA)	Animal and Plant Health Agency (APHA)
EPI2198234	PB1	United Kingdom	2022-Oct-09	EPI_ISL_15585765	A/Turkey/England/128999/2022	Animal and Plant Health Agency (APHA)	Animal and Plant Health Agency (APHA)
EPI2198235	NA	United Kingdom	2022-Oct-09	EPI_ISL_15585765	A/Turkey/England/128999/2022	Animal and Plant Health Agency (APHA)	Animal and Plant Health Agency (APHA)
EPI2198236	HA	United Kingdom	2022-Oct-09	EPI_ISL_15585765	A/Turkey/England/128999/2022	Animal and Plant Health Agency (APHA)	Animal and Plant Health Agency (APHA)
EPI2198221	NP	United Kingdom	2022-Oct-07	EPI_ISL_15585764	A/Turkey/England/128362/2022	Animal and Plant Health Agency (APHA)	Animal and Plant Health Agency (APHA)
EPI2198222	NS	United Kingdom	2022-Oct-07	EPI_ISL_15585764	A/Turkey/England/128362/2022	Animal and Plant Health Agency (APHA)	Animal and Plant Health Agency (APHA)
EPI2198223	MP	United Kingdom	2022-Oct-07	EPI_ISL_15585764	A/Turkey/England/128362/2022	Animal and Plant Health Agency (APHA)	Animal and Plant Health Agency (APHA)
EPI2198224	PA	United Kingdom	2022-Oct-07	EPI_ISL_15585764	A/Turkey/England/128362/2022	Animal and Plant Health Agency (APHA)	Animal and Plant Health Agency (APHA)
EPI2198225	PB2	United Kingdom	2022-Oct-07	EPI_ISL_15585764	A/Turkey/England/128362/2022	Animal and Plant Health Agency (APHA)	Animal and Plant Health Agency (APHA)
EPI2198226	PB1	United Kingdom	2022-Oct-07	EPI_ISL_15585764	A/Turkey/England/128362/2022	Animal and Plant Health Agency (APHA)	Animal and Plant Health Agency (APHA)
EPI2198227	NA	United Kingdom	2022-Oct-07	EPI_ISL_15585764	A/Turkey/England/128362/2022	Animal and Plant Health Agency (APHA)	Animal and Plant Health Agency (APHA)
EPI2198228	HA	United Kingdom	2022-Oct-07	EPI_ISL_15585764	A/Turkey/England/128362/2022	Animal and Plant Health Agency (APHA)	Animal and Plant Health Agency (APHA)
EPI2198213	NP	United Kingdom	2022-Oct-06	EPI_ISL_15585763	A/Turkey/England/127741/2022	Animal and Plant Health Agency (APHA)	Animal and Plant Health Agency (APHA)
EPI2198214	NS	United Kingdom	2022-Oct-06	EPI_ISL_15585763	A/Turkey/England/127741/2022	Animal and Plant Health Agency (APHA)	Animal and Plant Health Agency (APHA)
EPI2198215	MP	United Kingdom	2022-Oct-06	EPI_ISL_15585763	A/Turkey/England/127741/2022	Animal and Plant Health Agency (APHA)	Animal and Plant Health Agency (APHA)
EPI2198216	PA	United Kingdom	2022-Oct-06	EPI_ISL_15585763	A/Turkey/England/127741/2022	Animal and Plant Health Agency (APHA)	Animal and Plant Health Agency (APHA)
EPI2198217	PB2	United Kingdom	2022-Oct-06	EPI_ISL_15585763	A/Turkey/England/127741/2022	Animal and Plant Health Agency (APHA)	Animal and Plant Health Agency (APHA)
EPI2198218	PB1	United Kingdom	2022-Oct-06	EPI_ISL_15585763	A/Turkey/England/127741/2022	Animal and Plant Health Agency (APHA)	Animal and Plant Health Agency (APHA)
EPI2198219	NA	United Kingdom	2022-Oct-06	EPI_ISL_15585763	A/Turkey/England/127741/2022	Animal and Plant Health Agency (APHA)	Animal and Plant Health Agency (APHA)
EPI2198220	HA	United Kingdom	2022-Oct-06	EPI_ISL_15585763	A/Turkey/England/127741/2022	Animal and Plant Health Agency (APHA)	Animal and Plant Health Agency (APHA)
EPI2158720	HA	United Kingdom	2022-Aug-28	EPI_ISL_14864651	A/chicken/England/112410/2022	Animal and Plant Health Agency (APHA)	Animal and Plant Health Agency (APHA)
EPI2158713	NP	United Kingdom	2022-Aug-28	EPI_ISL_14864651	A/chicken/England/112410/2022	Animal and Plant Health Agency (APHA)	Animal and Plant Health Agency (APHA)
EPI2158714	NS	United Kingdom	2022-Aug-28	EPI_ISL_14864651	A/chicken/England/112410/2022	Animal and Plant Health Agency (APHA)	Animal and Plant Health Agency (APHA)
EPI2158715	MP	United Kingdom	2022-Aug-28	EPI_ISL_14864651	A/chicken/England/112410/2022	Animal and Plant Health Agency (APHA)	Animal and Plant Health Agency (APHA)
EPI2158716	PA	United Kingdom	2022-Aug-28	EPI_ISL_14864651	A/chicken/England/112410/2022	Animal and Plant Health Agency (APHA)	Animal and Plant Health Agency (APHA)
EPI2158717	PB2	United Kingdom	2022-Aug-28	EPI_ISL_14864651	A/chicken/England/112410/2022	Animal and Plant Health Agency (APHA)	Animal and Plant Health Agency (APHA)
EPI2158718	PB1	United Kingdom	2022-Aug-28	EPI_ISL_14864651	A/chicken/England/112410/2022	Animal and Plant Health Agency (APHA)	Animal and Plant Health Agency (APHA)
EPI2158719	NA	United Kingdom	2022-Aug-28	EPI_ISL_14864651	A/chicken/England/112410/2022	Animal and Plant Health Agency (APHA)	Animal and Plant Health Agency (APHA)
EPI2158705	NP	United Kingdom	2022-Aug-26	EPI_ISL_14864650	A/turkey/England/111923/2022	Animal and Plant Health Agency (APHA)	Animal and Plant Health Agency (APHA)
EPI2158706	NS	United Kingdom	2022-Aug-26	EPI_ISL_14864650	A/turkey/England/111923/2022	Animal and Plant Health Agency (APHA)	Animal and Plant Health Agency (APHA)
EPI2158707	MP	United Kingdom	2022-Aug-26	EPI_ISL_14864650	A/turkey/England/111923/2022	Animal and Plant Health Agency (APHA)	Animal and Plant Health Agency (APHA)
EPI2158708	PA	United Kingdom	2022-Aug-26	EPI_ISL_14864650	A/turkey/England/111923/2022	Animal and Plant Health Agency (APHA)	Animal and Plant Health Agency (APHA)
EPI2158709	PB2	United Kingdom	2022-Aug-26	EPI_ISL_14864650	A/turkey/England/111923/2022	Animal and Plant Health Agency (APHA)	Animal and Plant Health Agency (APHA)
EPI2158710	PB1	United Kingdom	2022-Aug-26	EPI_ISL_14864650	A/turkey/England/111923/2022	Animal and Plant Health Agency (APHA)	Animal and Plant Health Agency (APHA)
EPI2158711	NA	United Kingdom	2022-Aug-26	EPI_ISL_14864650	A/turkey/England/111923/2022	Animal and Plant Health Agency (APHA)	Animal and Plant Health Agency (APHA)
EPI2158712	HA	United Kingdom	2022-Aug-26	EPI_ISL_14864650	A/turkey/England/111923/2022	Animal and Plant Health Agency (APHA)	Animal and Plant Health Agency (APHA)
EPI1923192	HA	Italy	2021-Oct-18	EPI_ISL_5524384	A/turkey/Italy/21VIR8585-1/2021	Istituto Zooprofilattico Sperimentale delle Venezie, EU/OIE/Reference Laboratory and FAO Reference Centre for AI and ND	Istituto Zooprofilattico Sperimentale Delle Venezie	Zecchin, B.; Fusaro, A.; Schivo, A.; Salviato, A.; Palumbo, E.; Giussani, E.; Monne, I.; Terregino, C.
EPI1923190	PB1	Italy	2021-Oct-18	EPI_ISL_5524384	A/turkey/Italy/21VIR8585-1/2021	Istituto Zooprofilattico Sperimentale delle Venezie, EU/OIE/Reference Laboratory and FAO Reference Centre for AI and ND	Istituto Zooprofilattico Sperimentale Delle Venezie	Zecchin, B.; Fusaro, A.; Schivo, A.; Salviato, A.; Palumbo, E.; Giussani, E.; Monne, I.; Terregino, C.
EPI1923194	NA	Italy	2021-Oct-18	EPI_ISL_5524384	A/turkey/Italy/21VIR8585-1/2021	Istituto Zooprofilattico Sperimentale delle Venezie, EU/OIE/Reference Laboratory and FAO Reference Centre for AI and ND	Istituto Zooprofilattico Sperimentale Delle Venezie	Zecchin, B.; Fusaro, A.; Schivo, A.; Salviato, A.; Palumbo, E.; Giussani, E.; Monne, I.; Terregino, C.
EPI1923195	MP	Italy	2021-Oct-18	EPI_ISL_5524384	A/turkey/Italy/21VIR8585-1/2021	Istituto Zooprofilattico Sperimentale delle Venezie, EU/OIE/Reference Laboratory and FAO Reference Centre for AI and ND	Istituto Zooprofilattico Sperimentale Delle Venezie	Zecchin, B.; Fusaro, A.; Schivo, A.; Salviato, A.; Palumbo, E.; Giussani, E.; Monne, I.; Terregino, C.
EPI1923196	NS	Italy	2021-Oct-18	EPI_ISL_5524384	A/turkey/Italy/21VIR8585-1/2021	Istituto Zooprofilattico Sperimentale delle Venezie, EU/OIE/Reference Laboratory and FAO Reference Centre for AI and ND	Istituto Zooprofilattico Sperimentale Delle Venezie	Zecchin, B.; Fusaro, A.; Schivo, A.; Salviato, A.; Palumbo, E.; Giussani, E.; Monne, I.; Terregino, C.
EPI1923189	PB2	Italy	2021-Oct-18	EPI_ISL_5524384	A/turkey/Italy/21VIR8585-1/2021	Istituto Zooprofilattico Sperimentale delle Venezie, EU/OIE/Reference Laboratory and FAO Reference Centre for AI and ND	Istituto Zooprofilattico Sperimentale Delle Venezie	Zecchin, B.; Fusaro, A.; Schivo, A.; Salviato, A.; Palumbo, E.; Giussani, E.; Monne, I.; Terregino, C.
EPI1923191	PA	Italy	2021-Oct-18	EPI_ISL_5524384	A/turkey/Italy/21VIR8585-1/2021	Istituto Zooprofilattico Sperimentale delle Venezie, EU/OIE/Reference Laboratory and FAO Reference Centre for AI and ND	Istituto Zooprofilattico Sperimentale Delle Venezie	Zecchin, B.; Fusaro, A.; Schivo, A.; Salviato, A.; Palumbo, E.; Giussani, E.; Monne, I.; Terregino, C.
EPI1923193	NP	Italy	2021-Oct-18	EPI_ISL_5524384	A/turkey/Italy/21VIR8585-1/2021	Istituto Zooprofilattico Sperimentale delle Venezie, EU/OIE/Reference Laboratory and FAO Reference Centre for AI and ND	Istituto Zooprofilattico Sperimentale Delle Venezie	Zecchin, B.; Fusaro, A.; Schivo, A.; Salviato, A.; Palumbo, E.; Giussani, E.; Monne, I.; Terregino, C.
EPI3255727	NP	Slovakia	2023-Dec-15	EPI_ISL_19090717	A/Tyto alba/Slovakia/Vh-2014/2023	State Veterinary Institute	State Veterinary Institute Prague	Nagy,Alexander;Dirbakova,Zuzana;Tinak,Martin
EPI3255728	NS	Slovakia	2023-Dec-15	EPI_ISL_19090717	A/Tyto alba/Slovakia/Vh-2014/2023	State Veterinary Institute	State Veterinary Institute Prague	Nagy,Alexander;Dirbakova,Zuzana;Tinak,Martin
EPI3255729	MP	Slovakia	2023-Dec-15	EPI_ISL_19090717	A/Tyto alba/Slovakia/Vh-2014/2023	State Veterinary Institute	State Veterinary Institute Prague	Nagy,Alexander;Dirbakova,Zuzana;Tinak,Martin
EPI3255730	PA	Slovakia	2023-Dec-15	EPI_ISL_19090717	A/Tyto alba/Slovakia/Vh-2014/2023	State Veterinary Institute	State Veterinary Institute Prague	Nagy,Alexander;Dirbakova,Zuzana;Tinak,Martin
EPI3255731	PB2	Slovakia	2023-Dec-15	EPI_ISL_19090717	A/Tyto alba/Slovakia/Vh-2014/2023	State Veterinary Institute	State Veterinary Institute Prague	Nagy,Alexander;Dirbakova,Zuzana;Tinak,Martin
EPI3255732	PB1	Slovakia	2023-Dec-15	EPI_ISL_19090717	A/Tyto alba/Slovakia/Vh-2014/2023	State Veterinary Institute	State Veterinary Institute Prague	Nagy,Alexander;Dirbakova,Zuzana;Tinak,Martin
EPI3255733	NA	Slovakia	2023-Dec-15	EPI_ISL_19090717	A/Tyto alba/Slovakia/Vh-2014/2023	State Veterinary Institute	State Veterinary Institute Prague	Nagy,Alexander;Dirbakova,Zuzana;Tinak,Martin
EPI3255734	HA	Slovakia	2023-Dec-15	EPI_ISL_19090717	A/Tyto alba/Slovakia/Vh-2014/2023	State Veterinary Institute	State Veterinary Institute Prague	Nagy,Alexander;Dirbakova,Zuzana;Tinak,Martin
EPI3139916	MP	Sweden	2024-Feb-09	EPI_ISL_19000790	A/Eurasian goshawk /Sweden/SVA240209SZ0230/FB000499/K-2024	Swedish Veterinary Agency (SVA)	Swedish Veterinary Agency (SVA)	"Siamak,Zohari"
EPI3139909	PA	Sweden	2024-Feb-09	EPI_ISL_19000790	A/Eurasian goshawk /Sweden/SVA240209SZ0230/FB000499/K-2024	Swedish Veterinary Agency (SVA)	Swedish Veterinary Agency (SVA)	"Siamak,Zohari"
EPI3139908	PB1	Sweden	2024-Feb-09	EPI_ISL_19000790	A/Eurasian goshawk /Sweden/SVA240209SZ0230/FB000499/K-2024	Swedish Veterinary Agency (SVA)	Swedish Veterinary Agency (SVA)	"Siamak,Zohari"
EPI3139911	HA	Sweden	2024-Feb-09	EPI_ISL_19000790	A/Eurasian goshawk /Sweden/SVA240209SZ0230/FB000499/K-2024	Swedish Veterinary Agency (SVA)	Swedish Veterinary Agency (SVA)	"Siamak,Zohari"
EPI3139907	PB2	Sweden	2024-Feb-09	EPI_ISL_19000790	A/Eurasian goshawk /Sweden/SVA240209SZ0230/FB000499/K-2024	Swedish Veterinary Agency (SVA)	Swedish Veterinary Agency (SVA)	"Siamak,Zohari"
EPI3139918	NS	Sweden	2024-Feb-09	EPI_ISL_19000790	A/Eurasian goshawk /Sweden/SVA240209SZ0230/FB000499/K-2024	Swedish Veterinary Agency (SVA)	Swedish Veterinary Agency (SVA)	"Siamak,Zohari"
EPI3139913	NP	Sweden	2024-Feb-09	EPI_ISL_19000790	A/Eurasian goshawk /Sweden/SVA240209SZ0230/FB000499/K-2024	Swedish Veterinary Agency (SVA)	Swedish Veterinary Agency (SVA)	"Siamak,Zohari"
EPI3139915	NA	Sweden	2024-Feb-09	EPI_ISL_19000790	A/Eurasian goshawk /Sweden/SVA240209SZ0230/FB000499/K-2024	Swedish Veterinary Agency (SVA)	Swedish Veterinary Agency (SVA)	"Siamak,Zohari"
EPI3053970	PA	Sweden	2024-Jan-27	EPI_ISL_18918470	A/western jackdaw/Sweden/SVA240201SZ0224/FB000300/H-2024	Swedish Veterinary Agency (SVA)	Swedish Veterinary Agency (SVA)	"Siamak,Zohari"
EPI3053972	HA	Sweden	2024-Jan-27	EPI_ISL_18918470	A/western jackdaw/Sweden/SVA240201SZ0224/FB000300/H-2024	Swedish Veterinary Agency (SVA)	Swedish Veterinary Agency (SVA)	"Siamak,Zohari"
EPI3053978	NS	Sweden	2024-Jan-27	EPI_ISL_18918470	A/western jackdaw/Sweden/SVA240201SZ0224/FB000300/H-2024	Swedish Veterinary Agency (SVA)	Swedish Veterinary Agency (SVA)	"Siamak,Zohari"
EPI3053977	MP	Sweden	2024-Jan-27	EPI_ISL_18918470	A/western jackdaw/Sweden/SVA240201SZ0224/FB000300/H-2024	Swedish Veterinary Agency (SVA)	Swedish Veterinary Agency (SVA)	"Siamak,Zohari"
EPI3053968	PB2	Sweden	2024-Jan-27	EPI_ISL_18918470	A/western jackdaw/Sweden/SVA240201SZ0224/FB000300/H-2024	Swedish Veterinary Agency (SVA)	Swedish Veterinary Agency (SVA)	"Siamak,Zohari"
EPI3053969	PB1	Sweden	2024-Jan-27	EPI_ISL_18918470	A/western jackdaw/Sweden/SVA240201SZ0224/FB000300/H-2024	Swedish Veterinary Agency (SVA)	Swedish Veterinary Agency (SVA)	"Siamak,Zohari"
EPI3053975	NA	Sweden	2024-Jan-27	EPI_ISL_18918470	A/western jackdaw/Sweden/SVA240201SZ0224/FB000300/H-2024	Swedish Veterinary Agency (SVA)	Swedish Veterinary Agency (SVA)	"Siamak,Zohari"
EPI3053973	NP	Sweden	2024-Jan-27	EPI_ISL_18918470	A/western jackdaw/Sweden/SVA240201SZ0224/FB000300/H-2024	Swedish Veterinary Agency (SVA)	Swedish Veterinary Agency (SVA)	"Siamak,Zohari"
EPI2998386	PA	Sweden	2024-Jan-14	EPI_ISL_18866893	A/common buzzard /Sweden/SVA240124SZ0288/FB000213/M-2024	Swedish Veterinary Agency (SVA)	Swedish Veterinary Agency (SVA)	"Siamak,Zohari"
EPI2998387	HA	Sweden	2024-Jan-14	EPI_ISL_18866893	A/common buzzard /Sweden/SVA240124SZ0288/FB000213/M-2024	Swedish Veterinary Agency (SVA)	Swedish Veterinary Agency (SVA)	"Siamak,Zohari"
EPI2998391	MP	Sweden	2024-Jan-14	EPI_ISL_18866893	A/common buzzard /Sweden/SVA240124SZ0288/FB000213/M-2024	Swedish Veterinary Agency (SVA)	Swedish Veterinary Agency (SVA)	"Siamak,Zohari"
EPI2998385	PB1	Sweden	2024-Jan-14	EPI_ISL_18866893	A/common buzzard /Sweden/SVA240124SZ0288/FB000213/M-2024	Swedish Veterinary Agency (SVA)	Swedish Veterinary Agency (SVA)	"Siamak,Zohari"
EPI2998384	PB2	Sweden	2024-Jan-14	EPI_ISL_18866893	A/common buzzard /Sweden/SVA240124SZ0288/FB000213/M-2024	Swedish Veterinary Agency (SVA)	Swedish Veterinary Agency (SVA)	"Siamak,Zohari"
EPI2998392	NS	Sweden	2024-Jan-14	EPI_ISL_18866893	A/common buzzard /Sweden/SVA240124SZ0288/FB000213/M-2024	Swedish Veterinary Agency (SVA)	Swedish Veterinary Agency (SVA)	"Siamak,Zohari"
EPI2998388	NP	Sweden	2024-Jan-14	EPI_ISL_18866893	A/common buzzard /Sweden/SVA240124SZ0288/FB000213/M-2024	Swedish Veterinary Agency (SVA)	Swedish Veterinary Agency (SVA)	"Siamak,Zohari"
EPI2998389	NA	Sweden	2024-Jan-14	EPI_ISL_18866893	A/common buzzard /Sweden/SVA240124SZ0288/FB000213/M-2024	Swedish Veterinary Agency (SVA)	Swedish Veterinary Agency (SVA)	"Siamak,Zohari"
EPI2998379	NA	Sweden	2024-Jan-09	EPI_ISL_18866891	A/common buzzard /Sweden/SVA240124SZ0288/FB000212/M-2024	Swedish Veterinary Agency (SVA)	Swedish Veterinary Agency (SVA)	"Siamak,Zohari"
EPI2998381	NS	Sweden	2024-Jan-09	EPI_ISL_18866891	A/common buzzard /Sweden/SVA240124SZ0288/FB000212/M-2024	Swedish Veterinary Agency (SVA)	Swedish Veterinary Agency (SVA)	"Siamak,Zohari"
EPI2998377	HA	Sweden	2024-Jan-09	EPI_ISL_18866891	A/common buzzard /Sweden/SVA240124SZ0288/FB000212/M-2024	Swedish Veterinary Agency (SVA)	Swedish Veterinary Agency (SVA)	"Siamak,Zohari"
EPI2998380	MP	Sweden	2024-Jan-09	EPI_ISL_18866891	A/common buzzard /Sweden/SVA240124SZ0288/FB000212/M-2024	Swedish Veterinary Agency (SVA)	Swedish Veterinary Agency (SVA)	"Siamak,Zohari"
EPI2998375	PB1	Sweden	2024-Jan-09	EPI_ISL_18866891	A/common buzzard /Sweden/SVA240124SZ0288/FB000212/M-2024	Swedish Veterinary Agency (SVA)	Swedish Veterinary Agency (SVA)	"Siamak,Zohari"
EPI2998376	PA	Sweden	2024-Jan-09	EPI_ISL_18866891	A/common buzzard /Sweden/SVA240124SZ0288/FB000212/M-2024	Swedish Veterinary Agency (SVA)	Swedish Veterinary Agency (SVA)	"Siamak,Zohari"
EPI2998373	PB2	Sweden	2024-Jan-09	EPI_ISL_18866891	A/common buzzard /Sweden/SVA240124SZ0288/FB000212/M-2024	Swedish Veterinary Agency (SVA)	Swedish Veterinary Agency (SVA)	"Siamak,Zohari"
EPI2998378	NP	Sweden	2024-Jan-09	EPI_ISL_18866891	A/common buzzard /Sweden/SVA240124SZ0288/FB000212/M-2024	Swedish Veterinary Agency (SVA)	Swedish Veterinary Agency (SVA)	"Siamak,Zohari"
EPI2998368	MP	Sweden	2024-Jan-21	EPI_ISL_18866888	A/Eurasian goshawk /Sweden/SVA240124SZ0281/FB000206/D-2024	Swedish Veterinary Agency (SVA)	Swedish Veterinary Agency (SVA)	"Siamak,Zohari"
EPI2998366	NP	Sweden	2024-Jan-21	EPI_ISL_18866888	A/Eurasian goshawk /Sweden/SVA240124SZ0281/FB000206/D-2024	Swedish Veterinary Agency (SVA)	Swedish Veterinary Agency (SVA)	"Siamak,Zohari"
EPI2998367	NA	Sweden	2024-Jan-21	EPI_ISL_18866888	A/Eurasian goshawk /Sweden/SVA240124SZ0281/FB000206/D-2024	Swedish Veterinary Agency (SVA)	Swedish Veterinary Agency (SVA)	"Siamak,Zohari"
EPI2998369	NS	Sweden	2024-Jan-21	EPI_ISL_18866888	A/Eurasian goshawk /Sweden/SVA240124SZ0281/FB000206/D-2024	Swedish Veterinary Agency (SVA)	Swedish Veterinary Agency (SVA)	"Siamak,Zohari"
EPI2998364	PA	Sweden	2024-Jan-21	EPI_ISL_18866888	A/Eurasian goshawk /Sweden/SVA240124SZ0281/FB000206/D-2024	Swedish Veterinary Agency (SVA)	Swedish Veterinary Agency (SVA)	"Siamak,Zohari"
EPI2998365	HA	Sweden	2024-Jan-21	EPI_ISL_18866888	A/Eurasian goshawk /Sweden/SVA240124SZ0281/FB000206/D-2024	Swedish Veterinary Agency (SVA)	Swedish Veterinary Agency (SVA)	"Siamak,Zohari"
EPI2998362	PB2	Sweden	2024-Jan-21	EPI_ISL_18866888	A/Eurasian goshawk /Sweden/SVA240124SZ0281/FB000206/D-2024	Swedish Veterinary Agency (SVA)	Swedish Veterinary Agency (SVA)	"Siamak,Zohari"
EPI2998363	PB1	Sweden	2024-Jan-21	EPI_ISL_18866888	A/Eurasian goshawk /Sweden/SVA240124SZ0281/FB000206/D-2024	Swedish Veterinary Agency (SVA)	Swedish Veterinary Agency (SVA)	"Siamak,Zohari"
EPI2960198	NP	United Kingdom	2023-Dec-20	EPI_ISL_18824089	A/Whooper_Swan/England/141839/2023	Animal and Plant Health Agency (APHA)	Animal and Plant Health Agency (APHA)
EPI2960199	NS	United Kingdom	2023-Dec-20	EPI_ISL_18824089	A/Whooper_Swan/England/141839/2023	Animal and Plant Health Agency (APHA)	Animal and Plant Health Agency (APHA)
EPI2960200	MP	United Kingdom	2023-Dec-20	EPI_ISL_18824089	A/Whooper_Swan/England/141839/2023	Animal and Plant Health Agency (APHA)	Animal and Plant Health Agency (APHA)
EPI2960201	PA	United Kingdom	2023-Dec-20	EPI_ISL_18824089	A/Whooper_Swan/England/141839/2023	Animal and Plant Health Agency (APHA)	Animal and Plant Health Agency (APHA)
EPI2960202	PB2	United Kingdom	2023-Dec-20	EPI_ISL_18824089	A/Whooper_Swan/England/141839/2023	Animal and Plant Health Agency (APHA)	Animal and Plant Health Agency (APHA)
EPI2960203	PB1	United Kingdom	2023-Dec-20	EPI_ISL_18824089	A/Whooper_Swan/England/141839/2023	Animal and Plant Health Agency (APHA)	Animal and Plant Health Agency (APHA)
EPI2960204	NA	United Kingdom	2023-Dec-20	EPI_ISL_18824089	A/Whooper_Swan/England/141839/2023	Animal and Plant Health Agency (APHA)	Animal and Plant Health Agency (APHA)
EPI2960205	HA	United Kingdom	2023-Dec-20	EPI_ISL_18824089	A/Whooper_Swan/England/141839/2023	Animal and Plant Health Agency (APHA)	Animal and Plant Health Agency (APHA)
EPI2960190	NP	United Kingdom	2023-Dec-28	EPI_ISL_18824088	A/Whooper_Swan/England/267696/2023	Animal and Plant Health Agency (APHA)	Animal and Plant Health Agency (APHA)
EPI2960191	NS	United Kingdom	2023-Dec-28	EPI_ISL_18824088	A/Whooper_Swan/England/267696/2023	Animal and Plant Health Agency (APHA)	Animal and Plant Health Agency (APHA)
EPI2960192	MP	United Kingdom	2023-Dec-28	EPI_ISL_18824088	A/Whooper_Swan/England/267696/2023	Animal and Plant Health Agency (APHA)	Animal and Plant Health Agency (APHA)
EPI2960193	PA	United Kingdom	2023-Dec-28	EPI_ISL_18824088	A/Whooper_Swan/England/267696/2023	Animal and Plant Health Agency (APHA)	Animal and Plant Health Agency (APHA)
EPI2960194	PB2	United Kingdom	2023-Dec-28	EPI_ISL_18824088	A/Whooper_Swan/England/267696/2023	Animal and Plant Health Agency (APHA)	Animal and Plant Health Agency (APHA)
EPI2960195	PB1	United Kingdom	2023-Dec-28	EPI_ISL_18824088	A/Whooper_Swan/England/267696/2023	Animal and Plant Health Agency (APHA)	Animal and Plant Health Agency (APHA)
EPI2960196	NA	United Kingdom	2023-Dec-28	EPI_ISL_18824088	A/Whooper_Swan/England/267696/2023	Animal and Plant Health Agency (APHA)	Animal and Plant Health Agency (APHA)
EPI2960197	HA	United Kingdom	2023-Dec-28	EPI_ISL_18824088	A/Whooper_Swan/England/267696/2023	Animal and Plant Health Agency (APHA)	Animal and Plant Health Agency (APHA)
EPI2960182	NP	United Kingdom	2023-Dec-12	EPI_ISL_18824087	A/Greylag_Goose/England/266941/2023	Animal and Plant Health Agency (APHA)	Animal and Plant Health Agency (APHA)
EPI2960183	NS	United Kingdom	2023-Dec-12	EPI_ISL_18824087	A/Greylag_Goose/England/266941/2023	Animal and Plant Health Agency (APHA)	Animal and Plant Health Agency (APHA)
EPI2960184	MP	United Kingdom	2023-Dec-12	EPI_ISL_18824087	A/Greylag_Goose/England/266941/2023	Animal and Plant Health Agency (APHA)	Animal and Plant Health Agency (APHA)
EPI2960185	PA	United Kingdom	2023-Dec-12	EPI_ISL_18824087	A/Greylag_Goose/England/266941/2023	Animal and Plant Health Agency (APHA)	Animal and Plant Health Agency (APHA)
EPI2960186	PB2	United Kingdom	2023-Dec-12	EPI_ISL_18824087	A/Greylag_Goose/England/266941/2023	Animal and Plant Health Agency (APHA)	Animal and Plant Health Agency (APHA)
EPI2960187	PB1	United Kingdom	2023-Dec-12	EPI_ISL_18824087	A/Greylag_Goose/England/266941/2023	Animal and Plant Health Agency (APHA)	Animal and Plant Health Agency (APHA)
EPI2960188	NA	United Kingdom	2023-Dec-12	EPI_ISL_18824087	A/Greylag_Goose/England/266941/2023	Animal and Plant Health Agency (APHA)	Animal and Plant Health Agency (APHA)
EPI2960189	HA	United Kingdom	2023-Dec-12	EPI_ISL_18824087	A/Greylag_Goose/England/266941/2023	Animal and Plant Health Agency (APHA)	Animal and Plant Health Agency (APHA)
EPI2960174	NP	United Kingdom	2023-Dec-30	EPI_ISL_18824086	A/Mute_Swan/England/000027/2023	Animal and Plant Health Agency (APHA)	Animal and Plant Health Agency (APHA)
EPI2960175	NS	United Kingdom	2023-Dec-30	EPI_ISL_18824086	A/Mute_Swan/England/000027/2023	Animal and Plant Health Agency (APHA)	Animal and Plant Health Agency (APHA)
EPI2960176	MP	United Kingdom	2023-Dec-30	EPI_ISL_18824086	A/Mute_Swan/England/000027/2023	Animal and Plant Health Agency (APHA)	Animal and Plant Health Agency (APHA)
EPI2960177	PA	United Kingdom	2023-Dec-30	EPI_ISL_18824086	A/Mute_Swan/England/000027/2023	Animal and Plant Health Agency (APHA)	Animal and Plant Health Agency (APHA)
EPI2960178	PB2	United Kingdom	2023-Dec-30	EPI_ISL_18824086	A/Mute_Swan/England/000027/2023	Animal and Plant Health Agency (APHA)	Animal and Plant Health Agency (APHA)
EPI2960179	PB1	United Kingdom	2023-Dec-30	EPI_ISL_18824086	A/Mute_Swan/England/000027/2023	Animal and Plant Health Agency (APHA)	Animal and Plant Health Agency (APHA)
EPI2960180	NA	United Kingdom	2023-Dec-30	EPI_ISL_18824086	A/Mute_Swan/England/000027/2023	Animal and Plant Health Agency (APHA)	Animal and Plant Health Agency (APHA)
EPI2960181	HA	United Kingdom	2023-Dec-30	EPI_ISL_18824086	A/Mute_Swan/England/000027/2023	Animal and Plant Health Agency (APHA)	Animal and Plant Health Agency (APHA)
EPI2960166	NP	United Kingdom	2023-Dec-28	EPI_ISL_18824085	A/Canada_Goose/England/142157/2023	Animal and Plant Health Agency (APHA)	Animal and Plant Health Agency (APHA)
EPI2960167	NS	United Kingdom	2023-Dec-28	EPI_ISL_18824085	A/Canada_Goose/England/142157/2023	Animal and Plant Health Agency (APHA)	Animal and Plant Health Agency (APHA)
EPI2960168	MP	United Kingdom	2023-Dec-28	EPI_ISL_18824085	A/Canada_Goose/England/142157/2023	Animal and Plant Health Agency (APHA)	Animal and Plant Health Agency (APHA)
EPI2960169	PA	United Kingdom	2023-Dec-28	EPI_ISL_18824085	A/Canada_Goose/England/142157/2023	Animal and Plant Health Agency (APHA)	Animal and Plant Health Agency (APHA)
EPI2960170	PB2	United Kingdom	2023-Dec-28	EPI_ISL_18824085	A/Canada_Goose/England/142157/2023	Animal and Plant Health Agency (APHA)	Animal and Plant Health Agency (APHA)
EPI2960171	PB1	United Kingdom	2023-Dec-28	EPI_ISL_18824085	A/Canada_Goose/England/142157/2023	Animal and Plant Health Agency (APHA)	Animal and Plant Health Agency (APHA)
EPI2960172	NA	United Kingdom	2023-Dec-28	EPI_ISL_18824085	A/Canada_Goose/England/142157/2023	Animal and Plant Health Agency (APHA)	Animal and Plant Health Agency (APHA)
EPI2960173	HA	United Kingdom	2023-Dec-28	EPI_ISL_18824085	A/Canada_Goose/England/142157/2023	Animal and Plant Health Agency (APHA)	Animal and Plant Health Agency (APHA)
EPI2957006	PA	Sweden	2023-Dec-27	EPI_ISL_18815224	A/Cormorants/Sweden/SVA240102SZ0114/FB00004/M-2023	Swedish Veterinary Agency (SVA)	Swedish Veterinary Agency (SVA)
EPI2957007	HA	Sweden	2023-Dec-27	EPI_ISL_18815224	A/Cormorants/Sweden/SVA240102SZ0114/FB00004/M-2023	Swedish Veterinary Agency (SVA)	Swedish Veterinary Agency (SVA)
EPI2957008	NP	Sweden	2023-Dec-27	EPI_ISL_18815224	A/Cormorants/Sweden/SVA240102SZ0114/FB00004/M-2023	Swedish Veterinary Agency (SVA)	Swedish Veterinary Agency (SVA)
EPI2957011	NS	Sweden	2023-Dec-27	EPI_ISL_18815224	A/Cormorants/Sweden/SVA240102SZ0114/FB00004/M-2023	Swedish Veterinary Agency (SVA)	Swedish Veterinary Agency (SVA)
EPI2957004	PB2	Sweden	2023-Dec-27	EPI_ISL_18815224	A/Cormorants/Sweden/SVA240102SZ0114/FB00004/M-2023	Swedish Veterinary Agency (SVA)	Swedish Veterinary Agency (SVA)
EPI2957005	PB1	Sweden	2023-Dec-27	EPI_ISL_18815224	A/Cormorants/Sweden/SVA240102SZ0114/FB00004/M-2023	Swedish Veterinary Agency (SVA)	Swedish Veterinary Agency (SVA)
EPI2957009	NA	Sweden	2023-Dec-27	EPI_ISL_18815224	A/Cormorants/Sweden/SVA240102SZ0114/FB00004/M-2023	Swedish Veterinary Agency (SVA)	Swedish Veterinary Agency (SVA)
EPI2957010	MP	Sweden	2023-Dec-27	EPI_ISL_18815224	A/Cormorants/Sweden/SVA240102SZ0114/FB00004/M-2023	Swedish Veterinary Agency (SVA)	Swedish Veterinary Agency (SVA)
EPI2861385	NP	United Kingdom	2023-Nov-21	EPI_ISL_18668523	A/Hobby_Falcon/England/080215/2023	Animal and Plant Health Agency (APHA)	Animal and Plant Health Agency (APHA)
EPI2861386	NS	United Kingdom	2023-Nov-21	EPI_ISL_18668523	A/Hobby_Falcon/England/080215/2023	Animal and Plant Health Agency (APHA)	Animal and Plant Health Agency (APHA)
EPI2861389	PB2	United Kingdom	2023-Nov-21	EPI_ISL_18668523	A/Hobby_Falcon/England/080215/2023	Animal and Plant Health Agency (APHA)	Animal and Plant Health Agency (APHA)
EPI2861390	PB1	United Kingdom	2023-Nov-21	EPI_ISL_18668523	A/Hobby_Falcon/England/080215/2023	Animal and Plant Health Agency (APHA)	Animal and Plant Health Agency (APHA)
EPI2861391	NA	United Kingdom	2023-Nov-21	EPI_ISL_18668523	A/Hobby_Falcon/England/080215/2023	Animal and Plant Health Agency (APHA)	Animal and Plant Health Agency (APHA)
EPI2861387	MP	United Kingdom	2023-Nov-21	EPI_ISL_18668523	A/Hobby_Falcon/England/080215/2023	Animal and Plant Health Agency (APHA)	Animal and Plant Health Agency (APHA)
EPI2861388	PA	United Kingdom	2023-Nov-21	EPI_ISL_18668523	A/Hobby_Falcon/England/080215/2023	Animal and Plant Health Agency (APHA)	Animal and Plant Health Agency (APHA)
EPI2861392	HA	United Kingdom	2023-Nov-21	EPI_ISL_18668523	A/Hobby_Falcon/England/080215/2023	Animal and Plant Health Agency (APHA)	Animal and Plant Health Agency (APHA)
EPI2815902	NP	United Kingdom	2023-Nov-01	EPI_ISL_18592434	A/Greylag_goose/England/132468/2023	Animal and Plant Health Agency (APHA)	Animal and Plant Health Agency (APHA)
EPI2815903	NS	United Kingdom	2023-Nov-01	EPI_ISL_18592434	A/Greylag_goose/England/132468/2023	Animal and Plant Health Agency (APHA)	Animal and Plant Health Agency (APHA)
EPI2815904	MP	United Kingdom	2023-Nov-01	EPI_ISL_18592434	A/Greylag_goose/England/132468/2023	Animal and Plant Health Agency (APHA)	Animal and Plant Health Agency (APHA)
EPI2815905	PA	United Kingdom	2023-Nov-01	EPI_ISL_18592434	A/Greylag_goose/England/132468/2023	Animal and Plant Health Agency (APHA)	Animal and Plant Health Agency (APHA)
EPI2815906	PB2	United Kingdom	2023-Nov-01	EPI_ISL_18592434	A/Greylag_goose/England/132468/2023	Animal and Plant Health Agency (APHA)	Animal and Plant Health Agency (APHA)
EPI2815907	PB1	United Kingdom	2023-Nov-01	EPI_ISL_18592434	A/Greylag_goose/England/132468/2023	Animal and Plant Health Agency (APHA)	Animal and Plant Health Agency (APHA)
EPI2815908	NA	United Kingdom	2023-Nov-01	EPI_ISL_18592434	A/Greylag_goose/England/132468/2023	Animal and Plant Health Agency (APHA)	Animal and Plant Health Agency (APHA)
EPI2815909	HA	United Kingdom	2023-Nov-01	EPI_ISL_18592434	A/Greylag_goose/England/132468/2023	Animal and Plant Health Agency (APHA)	Animal and Plant Health Agency (APHA)
EPI2815775	NS	United Kingdom	2023-Nov-01	EPI_ISL_18592418	A/Shag/Scotland/132472/2023	Animal and Plant Health Agency (APHA)	Animal and Plant Health Agency (APHA)
EPI2815776	MP	United Kingdom	2023-Nov-01	EPI_ISL_18592418	A/Shag/Scotland/132472/2023	Animal and Plant Health Agency (APHA)	Animal and Plant Health Agency (APHA)
EPI2815777	PA	United Kingdom	2023-Nov-01	EPI_ISL_18592418	A/Shag/Scotland/132472/2023	Animal and Plant Health Agency (APHA)	Animal and Plant Health Agency (APHA)
EPI2815778	PB2	United Kingdom	2023-Nov-01	EPI_ISL_18592418	A/Shag/Scotland/132472/2023	Animal and Plant Health Agency (APHA)	Animal and Plant Health Agency (APHA)
EPI2815779	PB1	United Kingdom	2023-Nov-01	EPI_ISL_18592418	A/Shag/Scotland/132472/2023	Animal and Plant Health Agency (APHA)	Animal and Plant Health Agency (APHA)
EPI2815780	NA	United Kingdom	2023-Nov-01	EPI_ISL_18592418	A/Shag/Scotland/132472/2023	Animal and Plant Health Agency (APHA)	Animal and Plant Health Agency (APHA)
EPI2815781	HA	United Kingdom	2023-Nov-01	EPI_ISL_18592418	A/Shag/Scotland/132472/2023	Animal and Plant Health Agency (APHA)	Animal and Plant Health Agency (APHA)
EPI2815774	NP	United Kingdom	2023-Nov-01	EPI_ISL_18592418	A/Shag/Scotland/132472/2023	Animal and Plant Health Agency (APHA)	Animal and Plant Health Agency (APHA)
EPI2815742	NP	United Kingdom	2023-Nov-02	EPI_ISL_18592414	A/Greylag_goose/England/132948/2023	Animal and Plant Health Agency (APHA)	Animal and Plant Health Agency (APHA)
EPI2815743	NS	United Kingdom	2023-Nov-02	EPI_ISL_18592414	A/Greylag_goose/England/132948/2023	Animal and Plant Health Agency (APHA)	Animal and Plant Health Agency (APHA)
EPI2815744	MP	United Kingdom	2023-Nov-02	EPI_ISL_18592414	A/Greylag_goose/England/132948/2023	Animal and Plant Health Agency (APHA)	Animal and Plant Health Agency (APHA)
EPI2815745	PA	United Kingdom	2023-Nov-02	EPI_ISL_18592414	A/Greylag_goose/England/132948/2023	Animal and Plant Health Agency (APHA)	Animal and Plant Health Agency (APHA)
EPI2815746	PB2	United Kingdom	2023-Nov-02	EPI_ISL_18592414	A/Greylag_goose/England/132948/2023	Animal and Plant Health Agency (APHA)	Animal and Plant Health Agency (APHA)
EPI2815747	PB1	United Kingdom	2023-Nov-02	EPI_ISL_18592414	A/Greylag_goose/England/132948/2023	Animal and Plant Health Agency (APHA)	Animal and Plant Health Agency (APHA)
EPI2815748	NA	United Kingdom	2023-Nov-02	EPI_ISL_18592414	A/Greylag_goose/England/132948/2023	Animal and Plant Health Agency (APHA)	Animal and Plant Health Agency (APHA)
EPI2815749	HA	United Kingdom	2023-Nov-02	EPI_ISL_18592414	A/Greylag_goose/England/132948/2023	Animal and Plant Health Agency (APHA)	Animal and Plant Health Agency (APHA)
EPI2671329	NP	Spain	2023-Mar-16	EPI_ISL_18075704	A/white_stork/Spain/1607-4-2023_23VIR6502-11/2023	Laboratorio Central de Veterinaria	Istituto Zooprofilattico Sperimentale Delle Venezie	Ruano,M.J.; Rocha,A.; Sanchez,A.; Aguero,M.; Pastori, A.; Zecchin, B.; Fusaro, A.; Schivo, A.; Salviato, A.; Palumbo, E.; Giussani, E.; Monne, I.; Terregino, C.
EPI2671330	NS	Spain	2023-Mar-16	EPI_ISL_18075704	A/white_stork/Spain/1607-4-2023_23VIR6502-11/2023	Laboratorio Central de Veterinaria	Istituto Zooprofilattico Sperimentale Delle Venezie	Ruano,M.J.; Rocha,A.; Sanchez,A.; Aguero,M.; Pastori, A.; Zecchin, B.; Fusaro, A.; Schivo, A.; Salviato, A.; Palumbo, E.; Giussani, E.; Monne, I.; Terregino, C.
EPI2671331	MP	Spain	2023-Mar-16	EPI_ISL_18075704	A/white_stork/Spain/1607-4-2023_23VIR6502-11/2023	Laboratorio Central de Veterinaria	Istituto Zooprofilattico Sperimentale Delle Venezie	Ruano,M.J.; Rocha,A.; Sanchez,A.; Aguero,M.; Pastori, A.; Zecchin, B.; Fusaro, A.; Schivo, A.; Salviato, A.; Palumbo, E.; Giussani, E.; Monne, I.; Terregino, C.
EPI2671332	PA	Spain	2023-Mar-16	EPI_ISL_18075704	A/white_stork/Spain/1607-4-2023_23VIR6502-11/2023	Laboratorio Central de Veterinaria	Istituto Zooprofilattico Sperimentale Delle Venezie	Ruano,M.J.; Rocha,A.; Sanchez,A.; Aguero,M.; Pastori, A.; Zecchin, B.; Fusaro, A.; Schivo, A.; Salviato, A.; Palumbo, E.; Giussani, E.; Monne, I.; Terregino, C.
EPI2671333	PB2	Spain	2023-Mar-16	EPI_ISL_18075704	A/white_stork/Spain/1607-4-2023_23VIR6502-11/2023	Laboratorio Central de Veterinaria	Istituto Zooprofilattico Sperimentale Delle Venezie	Ruano,M.J.; Rocha,A.; Sanchez,A.; Aguero,M.; Pastori, A.; Zecchin, B.; Fusaro, A.; Schivo, A.; Salviato, A.; Palumbo, E.; Giussani, E.; Monne, I.; Terregino, C.
EPI2671334	PB1	Spain	2023-Mar-16	EPI_ISL_18075704	A/white_stork/Spain/1607-4-2023_23VIR6502-11/2023	Laboratorio Central de Veterinaria	Istituto Zooprofilattico Sperimentale Delle Venezie	Ruano,M.J.; Rocha,A.; Sanchez,A.; Aguero,M.; Pastori, A.; Zecchin, B.; Fusaro, A.; Schivo, A.; Salviato, A.; Palumbo, E.; Giussani, E.; Monne, I.; Terregino, C.
EPI2671335	NA	Spain	2023-Mar-16	EPI_ISL_18075704	A/white_stork/Spain/1607-4-2023_23VIR6502-11/2023	Laboratorio Central de Veterinaria	Istituto Zooprofilattico Sperimentale Delle Venezie	Ruano,M.J.; Rocha,A.; Sanchez,A.; Aguero,M.; Pastori, A.; Zecchin, B.; Fusaro, A.; Schivo, A.; Salviato, A.; Palumbo, E.; Giussani, E.; Monne, I.; Terregino, C.
EPI2671336	HA	Spain	2023-Mar-16	EPI_ISL_18075704	A/white_stork/Spain/1607-4-2023_23VIR6502-11/2023	Laboratorio Central de Veterinaria	Istituto Zooprofilattico Sperimentale Delle Venezie	Ruano,M.J.; Rocha,A.; Sanchez,A.; Aguero,M.; Pastori, A.; Zecchin, B.; Fusaro, A.; Schivo, A.; Salviato, A.; Palumbo, E.; Giussani, E.; Monne, I.; Terregino, C.
EPI2666713	NP	Austria	2023-Jan-23	EPI_ISL_18063923	A/zoo_pelican/Austria/23007235-109/2023	Austrian Agency for Health and Food Safety (AGES)	Austrian Agency for Health and Food Safety (AGES)
EPI2666714	NS	Austria	2023-Jan-23	EPI_ISL_18063923	A/zoo_pelican/Austria/23007235-109/2023	Austrian Agency for Health and Food Safety (AGES)	Austrian Agency for Health and Food Safety (AGES)
EPI2666715	MP	Austria	2023-Jan-23	EPI_ISL_18063923	A/zoo_pelican/Austria/23007235-109/2023	Austrian Agency for Health and Food Safety (AGES)	Austrian Agency for Health and Food Safety (AGES)
EPI2666716	PA	Austria	2023-Jan-23	EPI_ISL_18063923	A/zoo_pelican/Austria/23007235-109/2023	Austrian Agency for Health and Food Safety (AGES)	Austrian Agency for Health and Food Safety (AGES)
EPI2666717	PB2	Austria	2023-Jan-23	EPI_ISL_18063923	A/zoo_pelican/Austria/23007235-109/2023	Austrian Agency for Health and Food Safety (AGES)	Austrian Agency for Health and Food Safety (AGES)
EPI2666718	PB1	Austria	2023-Jan-23	EPI_ISL_18063923	A/zoo_pelican/Austria/23007235-109/2023	Austrian Agency for Health and Food Safety (AGES)	Austrian Agency for Health and Food Safety (AGES)
EPI2666719	NA	Austria	2023-Jan-23	EPI_ISL_18063923	A/zoo_pelican/Austria/23007235-109/2023	Austrian Agency for Health and Food Safety (AGES)	Austrian Agency for Health and Food Safety (AGES)
EPI2666720	HA	Austria	2023-Jan-23	EPI_ISL_18063923	A/zoo_pelican/Austria/23007235-109/2023	Austrian Agency for Health and Food Safety (AGES)	Austrian Agency for Health and Food Safety (AGES)
EPI2603833	NP	United Kingdom	2023-May-16	EPI_ISL_17831137	A/Reed_Warbler/England/125961/2023	Animal and Plant Health Agency (APHA)	Animal and Plant Health Agency (APHA)
EPI2603834	NS	United Kingdom	2023-May-16	EPI_ISL_17831137	A/Reed_Warbler/England/125961/2023	Animal and Plant Health Agency (APHA)	Animal and Plant Health Agency (APHA)
EPI2603835	MP	United Kingdom	2023-May-16	EPI_ISL_17831137	A/Reed_Warbler/England/125961/2023	Animal and Plant Health Agency (APHA)	Animal and Plant Health Agency (APHA)
EPI2603836	PA	United Kingdom	2023-May-16	EPI_ISL_17831137	A/Reed_Warbler/England/125961/2023	Animal and Plant Health Agency (APHA)	Animal and Plant Health Agency (APHA)
EPI2603837	PB2	United Kingdom	2023-May-16	EPI_ISL_17831137	A/Reed_Warbler/England/125961/2023	Animal and Plant Health Agency (APHA)	Animal and Plant Health Agency (APHA)
EPI2603838	PB1	United Kingdom	2023-May-16	EPI_ISL_17831137	A/Reed_Warbler/England/125961/2023	Animal and Plant Health Agency (APHA)	Animal and Plant Health Agency (APHA)
EPI2603839	NA	United Kingdom	2023-May-16	EPI_ISL_17831137	A/Reed_Warbler/England/125961/2023	Animal and Plant Health Agency (APHA)	Animal and Plant Health Agency (APHA)
EPI2603840	HA	United Kingdom	2023-May-16	EPI_ISL_17831137	A/Reed_Warbler/England/125961/2023	Animal and Plant Health Agency (APHA)	Animal and Plant Health Agency (APHA)
EPI2603809	NP	United Kingdom	2023-May-17	EPI_ISL_17831134	A/Peregrine_Falcon/England/260225/2023	Animal and Plant Health Agency (APHA)	Animal and Plant Health Agency (APHA)
EPI2603810	NS	United Kingdom	2023-May-17	EPI_ISL_17831134	A/Peregrine_Falcon/England/260225/2023	Animal and Plant Health Agency (APHA)	Animal and Plant Health Agency (APHA)
EPI2603811	MP	United Kingdom	2023-May-17	EPI_ISL_17831134	A/Peregrine_Falcon/England/260225/2023	Animal and Plant Health Agency (APHA)	Animal and Plant Health Agency (APHA)
EPI2603812	PA	United Kingdom	2023-May-17	EPI_ISL_17831134	A/Peregrine_Falcon/England/260225/2023	Animal and Plant Health Agency (APHA)	Animal and Plant Health Agency (APHA)
EPI2603813	PB2	United Kingdom	2023-May-17	EPI_ISL_17831134	A/Peregrine_Falcon/England/260225/2023	Animal and Plant Health Agency (APHA)	Animal and Plant Health Agency (APHA)
EPI2603814	PB1	United Kingdom	2023-May-17	EPI_ISL_17831134	A/Peregrine_Falcon/England/260225/2023	Animal and Plant Health Agency (APHA)	Animal and Plant Health Agency (APHA)
EPI2603815	NA	United Kingdom	2023-May-17	EPI_ISL_17831134	A/Peregrine_Falcon/England/260225/2023	Animal and Plant Health Agency (APHA)	Animal and Plant Health Agency (APHA)
EPI2603816	HA	United Kingdom	2023-May-17	EPI_ISL_17831134	A/Peregrine_Falcon/England/260225/2023	Animal and Plant Health Agency (APHA)	Animal and Plant Health Agency (APHA)
EPI2576631	NP	Austria	2023-Feb-28	EPI_ISL_17716086	A/heron/Austria/23025431-001/2023	Austrian Agency for Health and Food Safety (AGES)	Austrian Agency for Health and Food Safety (AGES)
EPI2576632	NS	Austria	2023-Feb-28	EPI_ISL_17716086	A/heron/Austria/23025431-001/2023	Austrian Agency for Health and Food Safety (AGES)	Austrian Agency for Health and Food Safety (AGES)
EPI2576633	MP	Austria	2023-Feb-28	EPI_ISL_17716086	A/heron/Austria/23025431-001/2023	Austrian Agency for Health and Food Safety (AGES)	Austrian Agency for Health and Food Safety (AGES)
EPI2576634	PA	Austria	2023-Feb-28	EPI_ISL_17716086	A/heron/Austria/23025431-001/2023	Austrian Agency for Health and Food Safety (AGES)	Austrian Agency for Health and Food Safety (AGES)
EPI2576635	PB2	Austria	2023-Feb-28	EPI_ISL_17716086	A/heron/Austria/23025431-001/2023	Austrian Agency for Health and Food Safety (AGES)	Austrian Agency for Health and Food Safety (AGES)
EPI2576636	PB1	Austria	2023-Feb-28	EPI_ISL_17716086	A/heron/Austria/23025431-001/2023	Austrian Agency for Health and Food Safety (AGES)	Austrian Agency for Health and Food Safety (AGES)
EPI2576637	NA	Austria	2023-Feb-28	EPI_ISL_17716086	A/heron/Austria/23025431-001/2023	Austrian Agency for Health and Food Safety (AGES)	Austrian Agency for Health and Food Safety (AGES)
EPI2576638	HA	Austria	2023-Feb-28	EPI_ISL_17716086	A/heron/Austria/23025431-001/2023	Austrian Agency for Health and Food Safety (AGES)	Austrian Agency for Health and Food Safety (AGES)
EPI2576615	NP	Austria	2023-Jan-20	EPI_ISL_17716083	A/pelican/Austria/23007098-001/2023	Austrian Agency for Health and Food Safety (AGES)	Austrian Agency for Health and Food Safety (AGES)
EPI2576616	NS	Austria	2023-Jan-20	EPI_ISL_17716083	A/pelican/Austria/23007098-001/2023	Austrian Agency for Health and Food Safety (AGES)	Austrian Agency for Health and Food Safety (AGES)
EPI2576617	MP	Austria	2023-Jan-20	EPI_ISL_17716083	A/pelican/Austria/23007098-001/2023	Austrian Agency for Health and Food Safety (AGES)	Austrian Agency for Health and Food Safety (AGES)
EPI2576618	PA	Austria	2023-Jan-20	EPI_ISL_17716083	A/pelican/Austria/23007098-001/2023	Austrian Agency for Health and Food Safety (AGES)	Austrian Agency for Health and Food Safety (AGES)
EPI2576619	PB2	Austria	2023-Jan-20	EPI_ISL_17716083	A/pelican/Austria/23007098-001/2023	Austrian Agency for Health and Food Safety (AGES)	Austrian Agency for Health and Food Safety (AGES)
EPI2576620	PB1	Austria	2023-Jan-20	EPI_ISL_17716083	A/pelican/Austria/23007098-001/2023	Austrian Agency for Health and Food Safety (AGES)	Austrian Agency for Health and Food Safety (AGES)
EPI2576621	NA	Austria	2023-Jan-20	EPI_ISL_17716083	A/pelican/Austria/23007098-001/2023	Austrian Agency for Health and Food Safety (AGES)	Austrian Agency for Health and Food Safety (AGES)
EPI2576622	HA	Austria	2023-Jan-20	EPI_ISL_17716083	A/pelican/Austria/23007098-001/2023	Austrian Agency for Health and Food Safety (AGES)	Austrian Agency for Health and Food Safety (AGES)
EPI2574119	NP	United Kingdom	2023-Apr-18	EPI_ISL_17710051	A/Common_Buzzard/England/400164/2023	Animal and Plant Health Agency (APHA)	Animal and Plant Health Agency (APHA)
EPI2574120	NS	United Kingdom	2023-Apr-18	EPI_ISL_17710051	A/Common_Buzzard/England/400164/2023	Animal and Plant Health Agency (APHA)	Animal and Plant Health Agency (APHA)
EPI2574121	MP	United Kingdom	2023-Apr-18	EPI_ISL_17710051	A/Common_Buzzard/England/400164/2023	Animal and Plant Health Agency (APHA)	Animal and Plant Health Agency (APHA)
EPI2574122	PA	United Kingdom	2023-Apr-18	EPI_ISL_17710051	A/Common_Buzzard/England/400164/2023	Animal and Plant Health Agency (APHA)	Animal and Plant Health Agency (APHA)
EPI2574123	PB2	United Kingdom	2023-Apr-18	EPI_ISL_17710051	A/Common_Buzzard/England/400164/2023	Animal and Plant Health Agency (APHA)	Animal and Plant Health Agency (APHA)
EPI2574124	PB1	United Kingdom	2023-Apr-18	EPI_ISL_17710051	A/Common_Buzzard/England/400164/2023	Animal and Plant Health Agency (APHA)	Animal and Plant Health Agency (APHA)
EPI2574125	NA	United Kingdom	2023-Apr-18	EPI_ISL_17710051	A/Common_Buzzard/England/400164/2023	Animal and Plant Health Agency (APHA)	Animal and Plant Health Agency (APHA)
EPI2574126	HA	United Kingdom	2023-Apr-18	EPI_ISL_17710051	A/Common_Buzzard/England/400164/2023	Animal and Plant Health Agency (APHA)	Animal and Plant Health Agency (APHA)
EPI2573974	NP	United Kingdom	2023-Apr-14	EPI_ISL_17710031	A/Black-Headed_Gull/England/259288/2023	Animal and Plant Health Agency (APHA)	Animal and Plant Health Agency (APHA)
EPI2573975	NS	United Kingdom	2023-Apr-14	EPI_ISL_17710031	A/Black-Headed_Gull/England/259288/2023	Animal and Plant Health Agency (APHA)	Animal and Plant Health Agency (APHA)
EPI2573976	MP	United Kingdom	2023-Apr-14	EPI_ISL_17710031	A/Black-Headed_Gull/England/259288/2023	Animal and Plant Health Agency (APHA)	Animal and Plant Health Agency (APHA)
EPI2573977	PA	United Kingdom	2023-Apr-14	EPI_ISL_17710031	A/Black-Headed_Gull/England/259288/2023	Animal and Plant Health Agency (APHA)	Animal and Plant Health Agency (APHA)
EPI2573978	PB2	United Kingdom	2023-Apr-14	EPI_ISL_17710031	A/Black-Headed_Gull/England/259288/2023	Animal and Plant Health Agency (APHA)	Animal and Plant Health Agency (APHA)
EPI2573979	PB1	United Kingdom	2023-Apr-14	EPI_ISL_17710031	A/Black-Headed_Gull/England/259288/2023	Animal and Plant Health Agency (APHA)	Animal and Plant Health Agency (APHA)
EPI2573980	NA	United Kingdom	2023-Apr-14	EPI_ISL_17710031	A/Black-Headed_Gull/England/259288/2023	Animal and Plant Health Agency (APHA)	Animal and Plant Health Agency (APHA)
EPI2573981	HA	United Kingdom	2023-Apr-14	EPI_ISL_17710031	A/Black-Headed_Gull/England/259288/2023	Animal and Plant Health Agency (APHA)	Animal and Plant Health Agency (APHA)
EPI2573958	NP	United Kingdom	2023-May-02	EPI_ISL_17710029	A/Black-Headed_Gull/England/064254/2023	Animal and Plant Health Agency (APHA)	Animal and Plant Health Agency (APHA)
EPI2573959	NS	United Kingdom	2023-May-02	EPI_ISL_17710029	A/Black-Headed_Gull/England/064254/2023	Animal and Plant Health Agency (APHA)	Animal and Plant Health Agency (APHA)
EPI2573960	MP	United Kingdom	2023-May-02	EPI_ISL_17710029	A/Black-Headed_Gull/England/064254/2023	Animal and Plant Health Agency (APHA)	Animal and Plant Health Agency (APHA)
EPI2573961	PA	United Kingdom	2023-May-02	EPI_ISL_17710029	A/Black-Headed_Gull/England/064254/2023	Animal and Plant Health Agency (APHA)	Animal and Plant Health Agency (APHA)
EPI2573962	PB2	United Kingdom	2023-May-02	EPI_ISL_17710029	A/Black-Headed_Gull/England/064254/2023	Animal and Plant Health Agency (APHA)	Animal and Plant Health Agency (APHA)
EPI2573963	PB1	United Kingdom	2023-May-02	EPI_ISL_17710029	A/Black-Headed_Gull/England/064254/2023	Animal and Plant Health Agency (APHA)	Animal and Plant Health Agency (APHA)
EPI2573964	NA	United Kingdom	2023-May-02	EPI_ISL_17710029	A/Black-Headed_Gull/England/064254/2023	Animal and Plant Health Agency (APHA)	Animal and Plant Health Agency (APHA)
EPI2573965	HA	United Kingdom	2023-May-02	EPI_ISL_17710029	A/Black-Headed_Gull/England/064254/2023	Animal and Plant Health Agency (APHA)	Animal and Plant Health Agency (APHA)
EPI2573926	NP	United Kingdom	2023-Apr-26	EPI_ISL_17710025	A/pheasant/Wales/062149/2023	Animal and Plant Health Agency (APHA)	Animal and Plant Health Agency (APHA)
EPI2573927	NS	United Kingdom	2023-Apr-26	EPI_ISL_17710025	A/pheasant/Wales/062149/2023	Animal and Plant Health Agency (APHA)	Animal and Plant Health Agency (APHA)
EPI2573928	MP	United Kingdom	2023-Apr-26	EPI_ISL_17710025	A/pheasant/Wales/062149/2023	Animal and Plant Health Agency (APHA)	Animal and Plant Health Agency (APHA)
EPI2573929	PA	United Kingdom	2023-Apr-26	EPI_ISL_17710025	A/pheasant/Wales/062149/2023	Animal and Plant Health Agency (APHA)	Animal and Plant Health Agency (APHA)
EPI2573930	PB2	United Kingdom	2023-Apr-26	EPI_ISL_17710025	A/pheasant/Wales/062149/2023	Animal and Plant Health Agency (APHA)	Animal and Plant Health Agency (APHA)
EPI2573931	PB1	United Kingdom	2023-Apr-26	EPI_ISL_17710025	A/pheasant/Wales/062149/2023	Animal and Plant Health Agency (APHA)	Animal and Plant Health Agency (APHA)
EPI2573932	NA	United Kingdom	2023-Apr-26	EPI_ISL_17710025	A/pheasant/Wales/062149/2023	Animal and Plant Health Agency (APHA)	Animal and Plant Health Agency (APHA)
EPI2573933	HA	United Kingdom	2023-Apr-26	EPI_ISL_17710025	A/pheasant/Wales/062149/2023	Animal and Plant Health Agency (APHA)	Animal and Plant Health Agency (APHA)
EPI2557436	HA	Sweden	2023-Apr-25	EPI_ISL_17673144	A/common buzzard/Sweden/SVA230426SZ0326/FB001208/H-2023	Swedish Veterinary Agency (SVA)	Swedish Veterinary Agency (SVA)	"Siamak,Zohari"
EPI2557437	NP	Sweden	2023-Apr-25	EPI_ISL_17673144	A/common buzzard/Sweden/SVA230426SZ0326/FB001208/H-2023	Swedish Veterinary Agency (SVA)	Swedish Veterinary Agency (SVA)	"Siamak,Zohari"
EPI2557438	NA	Sweden	2023-Apr-25	EPI_ISL_17673144	A/common buzzard/Sweden/SVA230426SZ0326/FB001208/H-2023	Swedish Veterinary Agency (SVA)	Swedish Veterinary Agency (SVA)	"Siamak,Zohari"
EPI2557434	PB1	Sweden	2023-Apr-25	EPI_ISL_17673144	A/common buzzard/Sweden/SVA230426SZ0326/FB001208/H-2023	Swedish Veterinary Agency (SVA)	Swedish Veterinary Agency (SVA)	"Siamak,Zohari"
EPI2557435	PA	Sweden	2023-Apr-25	EPI_ISL_17673144	A/common buzzard/Sweden/SVA230426SZ0326/FB001208/H-2023	Swedish Veterinary Agency (SVA)	Swedish Veterinary Agency (SVA)	"Siamak,Zohari"
EPI2557433	PB2	Sweden	2023-Apr-25	EPI_ISL_17673144	A/common buzzard/Sweden/SVA230426SZ0326/FB001208/H-2023	Swedish Veterinary Agency (SVA)	Swedish Veterinary Agency (SVA)	"Siamak,Zohari"
EPI2557439	MP	Sweden	2023-Apr-25	EPI_ISL_17673144	A/common buzzard/Sweden/SVA230426SZ0326/FB001208/H-2023	Swedish Veterinary Agency (SVA)	Swedish Veterinary Agency (SVA)	"Siamak,Zohari"
EPI2557440	NS	Sweden	2023-Apr-25	EPI_ISL_17673144	A/common buzzard/Sweden/SVA230426SZ0326/FB001208/H-2023	Swedish Veterinary Agency (SVA)	Swedish Veterinary Agency (SVA)	"Siamak,Zohari"
EPI2557237	PB1	Sweden	2023-Apr-04	EPI_ISL_17672824	A/Eurasian eagle-owl /Sweden/SVA230412SZ0463/FB001085/W-2023	Swedish Veterinary Agency (SVA)	Swedish Veterinary Agency (SVA)	"Siamak,Zohari"
EPI2557242	MP	Sweden	2023-Apr-04	EPI_ISL_17672824	A/Eurasian eagle-owl /Sweden/SVA230412SZ0463/FB001085/W-2023	Swedish Veterinary Agency (SVA)	Swedish Veterinary Agency (SVA)	"Siamak,Zohari"
EPI2557243	NS	Sweden	2023-Apr-04	EPI_ISL_17672824	A/Eurasian eagle-owl /Sweden/SVA230412SZ0463/FB001085/W-2023	Swedish Veterinary Agency (SVA)	Swedish Veterinary Agency (SVA)	"Siamak,Zohari"
EPI2557236	PB2	Sweden	2023-Apr-04	EPI_ISL_17672824	A/Eurasian eagle-owl /Sweden/SVA230412SZ0463/FB001085/W-2023	Swedish Veterinary Agency (SVA)	Swedish Veterinary Agency (SVA)	"Siamak,Zohari"
EPI2557239	HA	Sweden	2023-Apr-04	EPI_ISL_17672824	A/Eurasian eagle-owl /Sweden/SVA230412SZ0463/FB001085/W-2023	Swedish Veterinary Agency (SVA)	Swedish Veterinary Agency (SVA)	"Siamak,Zohari"
EPI2557241	NA	Sweden	2023-Apr-04	EPI_ISL_17672824	A/Eurasian eagle-owl /Sweden/SVA230412SZ0463/FB001085/W-2023	Swedish Veterinary Agency (SVA)	Swedish Veterinary Agency (SVA)	"Siamak,Zohari"
EPI2557238	PA	Sweden	2023-Apr-04	EPI_ISL_17672824	A/Eurasian eagle-owl /Sweden/SVA230412SZ0463/FB001085/W-2023	Swedish Veterinary Agency (SVA)	Swedish Veterinary Agency (SVA)	"Siamak,Zohari"
EPI2557240	NP	Sweden	2023-Apr-04	EPI_ISL_17672824	A/Eurasian eagle-owl /Sweden/SVA230412SZ0463/FB001085/W-2023	Swedish Veterinary Agency (SVA)	Swedish Veterinary Agency (SVA)	"Siamak,Zohari"
EPI2547304	PB2	Mauritania	2022-Feb-07	EPI_ISL_17634330	A/pelican/Mauritania/11/2022			Beyit,A.D.; Meki,I.K.; Barry,Y.; Haki,M.L.; El Ghassem,A.; Hamma,S.M.; Abdelwahab,N.; Doumbia,B.; Ahmed Benane,H.; Daf,D.S.; Sidatt,Z.E.A.; Ould Mekhalla,L.; El Mamy,B.; Gueya,M.O.B.; Settypalli,T.B.K.; Ouled Ahmed Ben Ali,H.; Datta,S.; Cattoli,G.; Lamien,C.E.; Dundon,W.G.; Yahya,B.; Elghassem,A.; Baba,D.; Benane,H.A.; El Abidine Sidatt,Z.; Mekhalla,L.O.; Baba,M.O.
EPI2547305	PB1	Mauritania	2022-Feb-07	EPI_ISL_17634330	A/pelican/Mauritania/11/2022			Beyit,A.D.; Meki,I.K.; Barry,Y.; Haki,M.L.; El Ghassem,A.; Hamma,S.M.; Abdelwahab,N.; Doumbia,B.; Ahmed Benane,H.; Daf,D.S.; Sidatt,Z.E.A.; Ould Mekhalla,L.; El Mamy,B.; Gueya,M.O.B.; Settypalli,T.B.K.; Ouled Ahmed Ben Ali,H.; Datta,S.; Cattoli,G.; Lamien,C.E.; Dundon,W.G.; Yahya,B.; Elghassem,A.; Baba,D.; Benane,H.A.; El Abidine Sidatt,Z.; Mekhalla,L.O.; Baba,M.O.
EPI2547306	PA	Mauritania	2022-Feb-07	EPI_ISL_17634330	A/pelican/Mauritania/11/2022			Beyit,A.D.; Meki,I.K.; Barry,Y.; Haki,M.L.; El Ghassem,A.; Hamma,S.M.; Abdelwahab,N.; Doumbia,B.; Ahmed Benane,H.; Daf,D.S.; Sidatt,Z.E.A.; Ould Mekhalla,L.; El Mamy,B.; Gueya,M.O.B.; Settypalli,T.B.K.; Ouled Ahmed Ben Ali,H.; Datta,S.; Cattoli,G.; Lamien,C.E.; Dundon,W.G.; Yahya,B.; Elghassem,A.; Baba,D.; Benane,H.A.; El Abidine Sidatt,Z.; Mekhalla,L.O.; Baba,M.O.
EPI2547307	HA	Mauritania	2022-Feb-07	EPI_ISL_17634330	A/pelican/Mauritania/11/2022			Beyit,A.D.; Meki,I.K.; Barry,Y.; Haki,M.L.; El Ghassem,A.; Hamma,S.M.; Abdelwahab,N.; Doumbia,B.; Ahmed Benane,H.; Daf,D.S.; Sidatt,Z.E.A.; Ould Mekhalla,L.; El Mamy,B.; Gueya,M.O.B.; Settypalli,T.B.K.; Ouled Ahmed Ben Ali,H.; Datta,S.; Cattoli,G.; Lamien,C.E.; Dundon,W.G.; Yahya,B.; Elghassem,A.; Baba,D.; Benane,H.A.; El Abidine Sidatt,Z.; Mekhalla,L.O.; Baba,M.O.
EPI2547308	NP	Mauritania	2022-Feb-07	EPI_ISL_17634330	A/pelican/Mauritania/11/2022			Beyit,A.D.; Meki,I.K.; Barry,Y.; Haki,M.L.; El Ghassem,A.; Hamma,S.M.; Abdelwahab,N.; Doumbia,B.; Ahmed Benane,H.; Daf,D.S.; Sidatt,Z.E.A.; Ould Mekhalla,L.; El Mamy,B.; Gueya,M.O.B.; Settypalli,T.B.K.; Ouled Ahmed Ben Ali,H.; Datta,S.; Cattoli,G.; Lamien,C.E.; Dundon,W.G.; Yahya,B.; Elghassem,A.; Baba,D.; Benane,H.A.; El Abidine Sidatt,Z.; Mekhalla,L.O.; Baba,M.O.
EPI2547309	NA	Mauritania	2022-Feb-07	EPI_ISL_17634330	A/pelican/Mauritania/11/2022			Beyit,A.D.; Meki,I.K.; Barry,Y.; Haki,M.L.; El Ghassem,A.; Hamma,S.M.; Abdelwahab,N.; Doumbia,B.; Ahmed Benane,H.; Daf,D.S.; Sidatt,Z.E.A.; Ould Mekhalla,L.; El Mamy,B.; Gueya,M.O.B.; Settypalli,T.B.K.; Ouled Ahmed Ben Ali,H.; Datta,S.; Cattoli,G.; Lamien,C.E.; Dundon,W.G.; Yahya,B.; Elghassem,A.; Baba,D.; Benane,H.A.; El Abidine Sidatt,Z.; Mekhalla,L.O.; Baba,M.O.
EPI2547310	MP	Mauritania	2022-Feb-07	EPI_ISL_17634330	A/pelican/Mauritania/11/2022			Beyit,A.D.; Meki,I.K.; Barry,Y.; Haki,M.L.; El Ghassem,A.; Hamma,S.M.; Abdelwahab,N.; Doumbia,B.; Ahmed Benane,H.; Daf,D.S.; Sidatt,Z.E.A.; Ould Mekhalla,L.; El Mamy,B.; Gueya,M.O.B.; Settypalli,T.B.K.; Ouled Ahmed Ben Ali,H.; Datta,S.; Cattoli,G.; Lamien,C.E.; Dundon,W.G.; Yahya,B.; Elghassem,A.; Baba,D.; Benane,H.A.; El Abidine Sidatt,Z.; Mekhalla,L.O.; Baba,M.O.
EPI2547311	NS	Mauritania	2022-Feb-07	EPI_ISL_17634330	A/pelican/Mauritania/11/2022			Beyit,A.D.; Meki,I.K.; Barry,Y.; Haki,M.L.; El Ghassem,A.; Hamma,S.M.; Abdelwahab,N.; Doumbia,B.; Ahmed Benane,H.; Daf,D.S.; Sidatt,Z.E.A.; Ould Mekhalla,L.; El Mamy,B.; Gueya,M.O.B.; Settypalli,T.B.K.; Ouled Ahmed Ben Ali,H.; Datta,S.; Cattoli,G.; Lamien,C.E.; Dundon,W.G.; Yahya,B.; Elghassem,A.; Baba,D.; Benane,H.A.; El Abidine Sidatt,Z.; Mekhalla,L.O.; Baba,M.O.
EPI2509866	NA	United Kingdom	2023-Mar-14	EPI_ISL_17465830	A/pink-footed_goose/Scotland/040819/2023	Animal and Plant Health Agency (APHA)	Animal and Plant Health Agency (APHA)
EPI2509867	HA	United Kingdom	2023-Mar-14	EPI_ISL_17465830	A/pink-footed_goose/Scotland/040819/2023	Animal and Plant Health Agency (APHA)	Animal and Plant Health Agency (APHA)
EPI2509860	NP	United Kingdom	2023-Mar-14	EPI_ISL_17465830	A/pink-footed_goose/Scotland/040819/2023	Animal and Plant Health Agency (APHA)	Animal and Plant Health Agency (APHA)
EPI2509861	NS	United Kingdom	2023-Mar-14	EPI_ISL_17465830	A/pink-footed_goose/Scotland/040819/2023	Animal and Plant Health Agency (APHA)	Animal and Plant Health Agency (APHA)
EPI2509862	MP	United Kingdom	2023-Mar-14	EPI_ISL_17465830	A/pink-footed_goose/Scotland/040819/2023	Animal and Plant Health Agency (APHA)	Animal and Plant Health Agency (APHA)
EPI2509863	PA	United Kingdom	2023-Mar-14	EPI_ISL_17465830	A/pink-footed_goose/Scotland/040819/2023	Animal and Plant Health Agency (APHA)	Animal and Plant Health Agency (APHA)
EPI2509864	PB2	United Kingdom	2023-Mar-14	EPI_ISL_17465830	A/pink-footed_goose/Scotland/040819/2023	Animal and Plant Health Agency (APHA)	Animal and Plant Health Agency (APHA)
EPI2509865	PB1	United Kingdom	2023-Mar-14	EPI_ISL_17465830	A/pink-footed_goose/Scotland/040819/2023	Animal and Plant Health Agency (APHA)	Animal and Plant Health Agency (APHA)
EPI2464379	NP	United Kingdom	2023-Feb-23	EPI_ISL_17214734	A/common_buzzard/England/122650/2023	Animal and Plant Health Agency (APHA)	Animal and Plant Health Agency (APHA)
EPI2464380	NS	United Kingdom	2023-Feb-23	EPI_ISL_17214734	A/common_buzzard/England/122650/2023	Animal and Plant Health Agency (APHA)	Animal and Plant Health Agency (APHA)
EPI2464381	MP	United Kingdom	2023-Feb-23	EPI_ISL_17214734	A/common_buzzard/England/122650/2023	Animal and Plant Health Agency (APHA)	Animal and Plant Health Agency (APHA)
EPI2464382	PA	United Kingdom	2023-Feb-23	EPI_ISL_17214734	A/common_buzzard/England/122650/2023	Animal and Plant Health Agency (APHA)	Animal and Plant Health Agency (APHA)
EPI2464383	PB2	United Kingdom	2023-Feb-23	EPI_ISL_17214734	A/common_buzzard/England/122650/2023	Animal and Plant Health Agency (APHA)	Animal and Plant Health Agency (APHA)
EPI2464384	PB1	United Kingdom	2023-Feb-23	EPI_ISL_17214734	A/common_buzzard/England/122650/2023	Animal and Plant Health Agency (APHA)	Animal and Plant Health Agency (APHA)
EPI2464385	NA	United Kingdom	2023-Feb-23	EPI_ISL_17214734	A/common_buzzard/England/122650/2023	Animal and Plant Health Agency (APHA)	Animal and Plant Health Agency (APHA)
EPI2464386	HA	United Kingdom	2023-Feb-23	EPI_ISL_17214734	A/common_buzzard/England/122650/2023	Animal and Plant Health Agency (APHA)	Animal and Plant Health Agency (APHA)
EPI2437366	HA	United Kingdom	2023-Jan-28	EPI_ISL_17072341	A/tawny_owl/England/397504/2023	Animal and Plant Health Agency (APHA)	Animal and Plant Health Agency (APHA)
EPI2437359	NP	United Kingdom	2023-Jan-28	EPI_ISL_17072341	A/tawny_owl/England/397504/2023	Animal and Plant Health Agency (APHA)	Animal and Plant Health Agency (APHA)
EPI2437360	NS	United Kingdom	2023-Jan-28	EPI_ISL_17072341	A/tawny_owl/England/397504/2023	Animal and Plant Health Agency (APHA)	Animal and Plant Health Agency (APHA)
EPI2437361	MP	United Kingdom	2023-Jan-28	EPI_ISL_17072341	A/tawny_owl/England/397504/2023	Animal and Plant Health Agency (APHA)	Animal and Plant Health Agency (APHA)
EPI2437362	PA	United Kingdom	2023-Jan-28	EPI_ISL_17072341	A/tawny_owl/England/397504/2023	Animal and Plant Health Agency (APHA)	Animal and Plant Health Agency (APHA)
EPI2437363	PB2	United Kingdom	2023-Jan-28	EPI_ISL_17072341	A/tawny_owl/England/397504/2023	Animal and Plant Health Agency (APHA)	Animal and Plant Health Agency (APHA)
EPI2437364	PB1	United Kingdom	2023-Jan-28	EPI_ISL_17072341	A/tawny_owl/England/397504/2023	Animal and Plant Health Agency (APHA)	Animal and Plant Health Agency (APHA)
EPI2437365	NA	United Kingdom	2023-Jan-28	EPI_ISL_17072341	A/tawny_owl/England/397504/2023	Animal and Plant Health Agency (APHA)	Animal and Plant Health Agency (APHA)
EPI2416452	PA	Netherlands	2023-Feb-06	EPI_ISL_17008431	A/White Stork/Netherlands/23002318-002/2023	Wageningen Bioveterinary Research	Wageningen Bioveterinary Research	Beerens, Nancy; Harders, Frank; Pritz-Verschuren, Sylvia; Roose, Marit; Venema, Sandra; Germeraad, Evelien; Engelsma, Marc; Heutink, Rene
EPI2416453	PB2	Netherlands	2023-Feb-06	EPI_ISL_17008431	A/White Stork/Netherlands/23002318-002/2023	Wageningen Bioveterinary Research	Wageningen Bioveterinary Research	Beerens, Nancy; Harders, Frank; Pritz-Verschuren, Sylvia; Roose, Marit; Venema, Sandra; Germeraad, Evelien; Engelsma, Marc; Heutink, Rene
EPI2416454	PB1	Netherlands	2023-Feb-06	EPI_ISL_17008431	A/White Stork/Netherlands/23002318-002/2023	Wageningen Bioveterinary Research	Wageningen Bioveterinary Research	Beerens, Nancy; Harders, Frank; Pritz-Verschuren, Sylvia; Roose, Marit; Venema, Sandra; Germeraad, Evelien; Engelsma, Marc; Heutink, Rene
EPI2416449	NP	Netherlands	2023-Feb-06	EPI_ISL_17008431	A/White Stork/Netherlands/23002318-002/2023	Wageningen Bioveterinary Research	Wageningen Bioveterinary Research	Beerens, Nancy; Harders, Frank; Pritz-Verschuren, Sylvia; Roose, Marit; Venema, Sandra; Germeraad, Evelien; Engelsma, Marc; Heutink, Rene
EPI2416450	NS	Netherlands	2023-Feb-06	EPI_ISL_17008431	A/White Stork/Netherlands/23002318-002/2023	Wageningen Bioveterinary Research	Wageningen Bioveterinary Research	Beerens, Nancy; Harders, Frank; Pritz-Verschuren, Sylvia; Roose, Marit; Venema, Sandra; Germeraad, Evelien; Engelsma, Marc; Heutink, Rene
EPI2416451	MP	Netherlands	2023-Feb-06	EPI_ISL_17008431	A/White Stork/Netherlands/23002318-002/2023	Wageningen Bioveterinary Research	Wageningen Bioveterinary Research	Beerens, Nancy; Harders, Frank; Pritz-Verschuren, Sylvia; Roose, Marit; Venema, Sandra; Germeraad, Evelien; Engelsma, Marc; Heutink, Rene
EPI2416455	NA	Netherlands	2023-Feb-06	EPI_ISL_17008431	A/White Stork/Netherlands/23002318-002/2023	Wageningen Bioveterinary Research	Wageningen Bioveterinary Research	Beerens, Nancy; Harders, Frank; Pritz-Verschuren, Sylvia; Roose, Marit; Venema, Sandra; Germeraad, Evelien; Engelsma, Marc; Heutink, Rene
EPI2416456	HA	Netherlands	2023-Feb-06	EPI_ISL_17008431	A/White Stork/Netherlands/23002318-002/2023	Wageningen Bioveterinary Research	Wageningen Bioveterinary Research	Beerens, Nancy; Harders, Frank; Pritz-Verschuren, Sylvia; Roose, Marit; Venema, Sandra; Germeraad, Evelien; Engelsma, Marc; Heutink, Rene
EPI2412884	NS	United Kingdom	2023-Jan-20	EPI_ISL_16956445	A/Common_Buzzard/England/121458/2023	Animal and Plant Health Agency (APHA)	Animal and Plant Health Agency (APHA)
EPI2412885	MP	United Kingdom	2023-Jan-20	EPI_ISL_16956445	A/Common_Buzzard/England/121458/2023	Animal and Plant Health Agency (APHA)	Animal and Plant Health Agency (APHA)
EPI2412886	PA	United Kingdom	2023-Jan-20	EPI_ISL_16956445	A/Common_Buzzard/England/121458/2023	Animal and Plant Health Agency (APHA)	Animal and Plant Health Agency (APHA)
EPI2412887	PB2	United Kingdom	2023-Jan-20	EPI_ISL_16956445	A/Common_Buzzard/England/121458/2023	Animal and Plant Health Agency (APHA)	Animal and Plant Health Agency (APHA)
EPI2412888	PB1	United Kingdom	2023-Jan-20	EPI_ISL_16956445	A/Common_Buzzard/England/121458/2023	Animal and Plant Health Agency (APHA)	Animal and Plant Health Agency (APHA)
EPI2412889	NA	United Kingdom	2023-Jan-20	EPI_ISL_16956445	A/Common_Buzzard/England/121458/2023	Animal and Plant Health Agency (APHA)	Animal and Plant Health Agency (APHA)
EPI2412890	HA	United Kingdom	2023-Jan-20	EPI_ISL_16956445	A/Common_Buzzard/England/121458/2023	Animal and Plant Health Agency (APHA)	Animal and Plant Health Agency (APHA)
EPI2412883	NP	United Kingdom	2023-Jan-20	EPI_ISL_16956445	A/Common_Buzzard/England/121458/2023	Animal and Plant Health Agency (APHA)	Animal and Plant Health Agency (APHA)
EPI2412851	NP	United Kingdom	2023-Jan-23	EPI_ISL_16956376	A/Mute_Swan/Scotland/015644/2023	Animal and Plant Health Agency (APHA)	Animal and Plant Health Agency (APHA)
EPI2412852	NS	United Kingdom	2023-Jan-23	EPI_ISL_16956376	A/Mute_Swan/Scotland/015644/2023	Animal and Plant Health Agency (APHA)	Animal and Plant Health Agency (APHA)
EPI2412853	MP	United Kingdom	2023-Jan-23	EPI_ISL_16956376	A/Mute_Swan/Scotland/015644/2023	Animal and Plant Health Agency (APHA)	Animal and Plant Health Agency (APHA)
EPI2412854	PA	United Kingdom	2023-Jan-23	EPI_ISL_16956376	A/Mute_Swan/Scotland/015644/2023	Animal and Plant Health Agency (APHA)	Animal and Plant Health Agency (APHA)
EPI2412855	PB2	United Kingdom	2023-Jan-23	EPI_ISL_16956376	A/Mute_Swan/Scotland/015644/2023	Animal and Plant Health Agency (APHA)	Animal and Plant Health Agency (APHA)
EPI2412856	PB1	United Kingdom	2023-Jan-23	EPI_ISL_16956376	A/Mute_Swan/Scotland/015644/2023	Animal and Plant Health Agency (APHA)	Animal and Plant Health Agency (APHA)
EPI2412857	NA	United Kingdom	2023-Jan-23	EPI_ISL_16956376	A/Mute_Swan/Scotland/015644/2023	Animal and Plant Health Agency (APHA)	Animal and Plant Health Agency (APHA)
EPI2412858	HA	United Kingdom	2023-Jan-23	EPI_ISL_16956376	A/Mute_Swan/Scotland/015644/2023	Animal and Plant Health Agency (APHA)	Animal and Plant Health Agency (APHA)
EPI2412827	NP	United Kingdom	2023-Jan-24	EPI_ISL_16956028	A/Harris_Hawk/Scotland/014071/2023	Animal and Plant Health Agency (APHA)	Animal and Plant Health Agency (APHA)
EPI2412828	NS	United Kingdom	2023-Jan-24	EPI_ISL_16956028	A/Harris_Hawk/Scotland/014071/2023	Animal and Plant Health Agency (APHA)	Animal and Plant Health Agency (APHA)
EPI2412829	MP	United Kingdom	2023-Jan-24	EPI_ISL_16956028	A/Harris_Hawk/Scotland/014071/2023	Animal and Plant Health Agency (APHA)	Animal and Plant Health Agency (APHA)
EPI2412830	PA	United Kingdom	2023-Jan-24	EPI_ISL_16956028	A/Harris_Hawk/Scotland/014071/2023	Animal and Plant Health Agency (APHA)	Animal and Plant Health Agency (APHA)
EPI2412831	PB2	United Kingdom	2023-Jan-24	EPI_ISL_16956028	A/Harris_Hawk/Scotland/014071/2023	Animal and Plant Health Agency (APHA)	Animal and Plant Health Agency (APHA)
EPI2412832	PB1	United Kingdom	2023-Jan-24	EPI_ISL_16956028	A/Harris_Hawk/Scotland/014071/2023	Animal and Plant Health Agency (APHA)	Animal and Plant Health Agency (APHA)
EPI2412833	NA	United Kingdom	2023-Jan-24	EPI_ISL_16956028	A/Harris_Hawk/Scotland/014071/2023	Animal and Plant Health Agency (APHA)	Animal and Plant Health Agency (APHA)
EPI2412834	HA	United Kingdom	2023-Jan-24	EPI_ISL_16956028	A/Harris_Hawk/Scotland/014071/2023	Animal and Plant Health Agency (APHA)	Animal and Plant Health Agency (APHA)
EPI2352651	NP	United Kingdom	2022-Dec-30	EPI_ISL_16811199	A/Mute_Swan/England/120693/2022	Animal and Plant Health Agency (APHA)	Animal and Plant Health Agency (APHA)
EPI2352653	NS	United Kingdom	2022-Dec-30	EPI_ISL_16811199	A/Mute_Swan/England/120693/2022	Animal and Plant Health Agency (APHA)	Animal and Plant Health Agency (APHA)
EPI2352655	MP	United Kingdom	2022-Dec-30	EPI_ISL_16811199	A/Mute_Swan/England/120693/2022	Animal and Plant Health Agency (APHA)	Animal and Plant Health Agency (APHA)
EPI2352657	PA	United Kingdom	2022-Dec-30	EPI_ISL_16811199	A/Mute_Swan/England/120693/2022	Animal and Plant Health Agency (APHA)	Animal and Plant Health Agency (APHA)
EPI2352659	PB2	United Kingdom	2022-Dec-30	EPI_ISL_16811199	A/Mute_Swan/England/120693/2022	Animal and Plant Health Agency (APHA)	Animal and Plant Health Agency (APHA)
EPI2352661	PB1	United Kingdom	2022-Dec-30	EPI_ISL_16811199	A/Mute_Swan/England/120693/2022	Animal and Plant Health Agency (APHA)	Animal and Plant Health Agency (APHA)
EPI2352663	NA	United Kingdom	2022-Dec-30	EPI_ISL_16811199	A/Mute_Swan/England/120693/2022	Animal and Plant Health Agency (APHA)	Animal and Plant Health Agency (APHA)
EPI2352665	HA	United Kingdom	2022-Dec-30	EPI_ISL_16811199	A/Mute_Swan/England/120693/2022	Animal and Plant Health Agency (APHA)	Animal and Plant Health Agency (APHA)
EPI2300772	NP	United Kingdom	2022-Dec-06	EPI_ISL_16574769	A/greylag_goose/Scotland/168361/2022	Animal and Plant Health Agency (APHA)	Animal and Plant Health Agency (APHA)
EPI2300774	NS	United Kingdom	2022-Dec-06	EPI_ISL_16574769	A/greylag_goose/Scotland/168361/2022	Animal and Plant Health Agency (APHA)	Animal and Plant Health Agency (APHA)
EPI2300776	MP	United Kingdom	2022-Dec-06	EPI_ISL_16574769	A/greylag_goose/Scotland/168361/2022	Animal and Plant Health Agency (APHA)	Animal and Plant Health Agency (APHA)
EPI2300778	PA	United Kingdom	2022-Dec-06	EPI_ISL_16574769	A/greylag_goose/Scotland/168361/2022	Animal and Plant Health Agency (APHA)	Animal and Plant Health Agency (APHA)
EPI2300779	PB2	United Kingdom	2022-Dec-06	EPI_ISL_16574769	A/greylag_goose/Scotland/168361/2022	Animal and Plant Health Agency (APHA)	Animal and Plant Health Agency (APHA)
EPI2300781	PB1	United Kingdom	2022-Dec-06	EPI_ISL_16574769	A/greylag_goose/Scotland/168361/2022	Animal and Plant Health Agency (APHA)	Animal and Plant Health Agency (APHA)
EPI2300783	NA	United Kingdom	2022-Dec-06	EPI_ISL_16574769	A/greylag_goose/Scotland/168361/2022	Animal and Plant Health Agency (APHA)	Animal and Plant Health Agency (APHA)
EPI2300786	HA	United Kingdom	2022-Dec-06	EPI_ISL_16574769	A/greylag_goose/Scotland/168361/2022	Animal and Plant Health Agency (APHA)	Animal and Plant Health Agency (APHA)
EPI2300770	HA	United Kingdom	2022-Dec-20	EPI_ISL_16574756	A/common_buzzard/England/396648/2022	Animal and Plant Health Agency (APHA)	Animal and Plant Health Agency (APHA)
EPI2300756	NP	United Kingdom	2022-Dec-20	EPI_ISL_16574756	A/common_buzzard/England/396648/2022	Animal and Plant Health Agency (APHA)	Animal and Plant Health Agency (APHA)
EPI2300758	NS	United Kingdom	2022-Dec-20	EPI_ISL_16574756	A/common_buzzard/England/396648/2022	Animal and Plant Health Agency (APHA)	Animal and Plant Health Agency (APHA)
EPI2300760	MP	United Kingdom	2022-Dec-20	EPI_ISL_16574756	A/common_buzzard/England/396648/2022	Animal and Plant Health Agency (APHA)	Animal and Plant Health Agency (APHA)
EPI2300762	PA	United Kingdom	2022-Dec-20	EPI_ISL_16574756	A/common_buzzard/England/396648/2022	Animal and Plant Health Agency (APHA)	Animal and Plant Health Agency (APHA)
EPI2300763	PB2	United Kingdom	2022-Dec-20	EPI_ISL_16574756	A/common_buzzard/England/396648/2022	Animal and Plant Health Agency (APHA)	Animal and Plant Health Agency (APHA)
EPI2300765	PB1	United Kingdom	2022-Dec-20	EPI_ISL_16574756	A/common_buzzard/England/396648/2022	Animal and Plant Health Agency (APHA)	Animal and Plant Health Agency (APHA)
EPI2300767	NA	United Kingdom	2022-Dec-20	EPI_ISL_16574756	A/common_buzzard/England/396648/2022	Animal and Plant Health Agency (APHA)	Animal and Plant Health Agency (APHA)
EPI2300709	NP	United Kingdom	2022-Dec-10	EPI_ISL_16574723	A/mute_swan/England/396216/2022	Animal and Plant Health Agency (APHA)	Animal and Plant Health Agency (APHA)
EPI2300711	NS	United Kingdom	2022-Dec-10	EPI_ISL_16574723	A/mute_swan/England/396216/2022	Animal and Plant Health Agency (APHA)	Animal and Plant Health Agency (APHA)
EPI2300712	MP	United Kingdom	2022-Dec-10	EPI_ISL_16574723	A/mute_swan/England/396216/2022	Animal and Plant Health Agency (APHA)	Animal and Plant Health Agency (APHA)
EPI2300714	PA	United Kingdom	2022-Dec-10	EPI_ISL_16574723	A/mute_swan/England/396216/2022	Animal and Plant Health Agency (APHA)	Animal and Plant Health Agency (APHA)
EPI2300715	PB2	United Kingdom	2022-Dec-10	EPI_ISL_16574723	A/mute_swan/England/396216/2022	Animal and Plant Health Agency (APHA)	Animal and Plant Health Agency (APHA)
EPI2300716	PB1	United Kingdom	2022-Dec-10	EPI_ISL_16574723	A/mute_swan/England/396216/2022	Animal and Plant Health Agency (APHA)	Animal and Plant Health Agency (APHA)
EPI2300719	NA	United Kingdom	2022-Dec-10	EPI_ISL_16574723	A/mute_swan/England/396216/2022	Animal and Plant Health Agency (APHA)	Animal and Plant Health Agency (APHA)
EPI2300721	HA	United Kingdom	2022-Dec-10	EPI_ISL_16574723	A/mute_swan/England/396216/2022	Animal and Plant Health Agency (APHA)	Animal and Plant Health Agency (APHA)
EPI2300693	NP	United Kingdom	2022-Dec-10	EPI_ISL_16574710	A/common_buzzard/England/396209/2022	Animal and Plant Health Agency (APHA)	Animal and Plant Health Agency (APHA)
EPI2300695	NS	United Kingdom	2022-Dec-10	EPI_ISL_16574710	A/common_buzzard/England/396209/2022	Animal and Plant Health Agency (APHA)	Animal and Plant Health Agency (APHA)
EPI2300696	MP	United Kingdom	2022-Dec-10	EPI_ISL_16574710	A/common_buzzard/England/396209/2022	Animal and Plant Health Agency (APHA)	Animal and Plant Health Agency (APHA)
EPI2300698	PA	United Kingdom	2022-Dec-10	EPI_ISL_16574710	A/common_buzzard/England/396209/2022	Animal and Plant Health Agency (APHA)	Animal and Plant Health Agency (APHA)
EPI2300699	PB2	United Kingdom	2022-Dec-10	EPI_ISL_16574710	A/common_buzzard/England/396209/2022	Animal and Plant Health Agency (APHA)	Animal and Plant Health Agency (APHA)
EPI2300700	PB1	United Kingdom	2022-Dec-10	EPI_ISL_16574710	A/common_buzzard/England/396209/2022	Animal and Plant Health Agency (APHA)	Animal and Plant Health Agency (APHA)
EPI2300703	NA	United Kingdom	2022-Dec-10	EPI_ISL_16574710	A/common_buzzard/England/396209/2022	Animal and Plant Health Agency (APHA)	Animal and Plant Health Agency (APHA)
EPI2300708	HA	United Kingdom	2022-Dec-10	EPI_ISL_16574710	A/common_buzzard/England/396209/2022	Animal and Plant Health Agency (APHA)	Animal and Plant Health Agency (APHA)
EPI2300664	MP	United Kingdom	2022-Dec-13	EPI_ISL_16574692	A/mute_swan/England/335696/2022	Animal and Plant Health Agency (APHA)	Animal and Plant Health Agency (APHA)
EPI2300666	PA	United Kingdom	2022-Dec-13	EPI_ISL_16574692	A/mute_swan/England/335696/2022	Animal and Plant Health Agency (APHA)	Animal and Plant Health Agency (APHA)
EPI2300667	PB2	United Kingdom	2022-Dec-13	EPI_ISL_16574692	A/mute_swan/England/335696/2022	Animal and Plant Health Agency (APHA)	Animal and Plant Health Agency (APHA)
EPI2300668	PB1	United Kingdom	2022-Dec-13	EPI_ISL_16574692	A/mute_swan/England/335696/2022	Animal and Plant Health Agency (APHA)	Animal and Plant Health Agency (APHA)
EPI2300670	NA	United Kingdom	2022-Dec-13	EPI_ISL_16574692	A/mute_swan/England/335696/2022	Animal and Plant Health Agency (APHA)	Animal and Plant Health Agency (APHA)
EPI2300676	HA	United Kingdom	2022-Dec-13	EPI_ISL_16574692	A/mute_swan/England/335696/2022	Animal and Plant Health Agency (APHA)	Animal and Plant Health Agency (APHA)
EPI2300661	NP	United Kingdom	2022-Dec-13	EPI_ISL_16574692	A/mute_swan/England/335696/2022	Animal and Plant Health Agency (APHA)	Animal and Plant Health Agency (APHA)
EPI2300662	NS	United Kingdom	2022-Dec-13	EPI_ISL_16574692	A/mute_swan/England/335696/2022	Animal and Plant Health Agency (APHA)	Animal and Plant Health Agency (APHA)
EPI2300644	NP	United Kingdom	2022-Dec-21	EPI_ISL_16574682	A/sparrowhawk/England/120507/2022	Animal and Plant Health Agency (APHA)	Animal and Plant Health Agency (APHA)
EPI2300646	NS	United Kingdom	2022-Dec-21	EPI_ISL_16574682	A/sparrowhawk/England/120507/2022	Animal and Plant Health Agency (APHA)	Animal and Plant Health Agency (APHA)
EPI2300648	MP	United Kingdom	2022-Dec-21	EPI_ISL_16574682	A/sparrowhawk/England/120507/2022	Animal and Plant Health Agency (APHA)	Animal and Plant Health Agency (APHA)
EPI2300650	PA	United Kingdom	2022-Dec-21	EPI_ISL_16574682	A/sparrowhawk/England/120507/2022	Animal and Plant Health Agency (APHA)	Animal and Plant Health Agency (APHA)
EPI2300652	PB2	United Kingdom	2022-Dec-21	EPI_ISL_16574682	A/sparrowhawk/England/120507/2022	Animal and Plant Health Agency (APHA)	Animal and Plant Health Agency (APHA)
EPI2300655	PB1	United Kingdom	2022-Dec-21	EPI_ISL_16574682	A/sparrowhawk/England/120507/2022	Animal and Plant Health Agency (APHA)	Animal and Plant Health Agency (APHA)
EPI2300657	NA	United Kingdom	2022-Dec-21	EPI_ISL_16574682	A/sparrowhawk/England/120507/2022	Animal and Plant Health Agency (APHA)	Animal and Plant Health Agency (APHA)
EPI2300659	HA	United Kingdom	2022-Dec-21	EPI_ISL_16574682	A/sparrowhawk/England/120507/2022	Animal and Plant Health Agency (APHA)	Animal and Plant Health Agency (APHA)
EPI2300581	NP	United Kingdom	2022-Dec-07	EPI_ISL_16574612	A/black-headed_gull/England/120011/2022	Animal and Plant Health Agency (APHA)	Animal and Plant Health Agency (APHA)
EPI2300582	NS	United Kingdom	2022-Dec-07	EPI_ISL_16574612	A/black-headed_gull/England/120011/2022	Animal and Plant Health Agency (APHA)	Animal and Plant Health Agency (APHA)
EPI2300583	MP	United Kingdom	2022-Dec-07	EPI_ISL_16574612	A/black-headed_gull/England/120011/2022	Animal and Plant Health Agency (APHA)	Animal and Plant Health Agency (APHA)
EPI2300585	PA	United Kingdom	2022-Dec-07	EPI_ISL_16574612	A/black-headed_gull/England/120011/2022	Animal and Plant Health Agency (APHA)	Animal and Plant Health Agency (APHA)
EPI2300587	PB2	United Kingdom	2022-Dec-07	EPI_ISL_16574612	A/black-headed_gull/England/120011/2022	Animal and Plant Health Agency (APHA)	Animal and Plant Health Agency (APHA)
EPI2300590	PB1	United Kingdom	2022-Dec-07	EPI_ISL_16574612	A/black-headed_gull/England/120011/2022	Animal and Plant Health Agency (APHA)	Animal and Plant Health Agency (APHA)
EPI2300593	NA	United Kingdom	2022-Dec-07	EPI_ISL_16574612	A/black-headed_gull/England/120011/2022	Animal and Plant Health Agency (APHA)	Animal and Plant Health Agency (APHA)
EPI2300596	HA	United Kingdom	2022-Dec-07	EPI_ISL_16574612	A/black-headed_gull/England/120011/2022	Animal and Plant Health Agency (APHA)	Animal and Plant Health Agency (APHA)
EPI2300565	NP	United Kingdom	2022-Dec-07	EPI_ISL_16574599	A/mute_swan/England/119983/2022	Animal and Plant Health Agency (APHA)	Animal and Plant Health Agency (APHA)
EPI2300566	NS	United Kingdom	2022-Dec-07	EPI_ISL_16574599	A/mute_swan/England/119983/2022	Animal and Plant Health Agency (APHA)	Animal and Plant Health Agency (APHA)
EPI2300567	MP	United Kingdom	2022-Dec-07	EPI_ISL_16574599	A/mute_swan/England/119983/2022	Animal and Plant Health Agency (APHA)	Animal and Plant Health Agency (APHA)
EPI2300569	PA	United Kingdom	2022-Dec-07	EPI_ISL_16574599	A/mute_swan/England/119983/2022	Animal and Plant Health Agency (APHA)	Animal and Plant Health Agency (APHA)
EPI2300571	PB2	United Kingdom	2022-Dec-07	EPI_ISL_16574599	A/mute_swan/England/119983/2022	Animal and Plant Health Agency (APHA)	Animal and Plant Health Agency (APHA)
EPI2300574	PB1	United Kingdom	2022-Dec-07	EPI_ISL_16574599	A/mute_swan/England/119983/2022	Animal and Plant Health Agency (APHA)	Animal and Plant Health Agency (APHA)
EPI2300577	NA	United Kingdom	2022-Dec-07	EPI_ISL_16574599	A/mute_swan/England/119983/2022	Animal and Plant Health Agency (APHA)	Animal and Plant Health Agency (APHA)
EPI2300580	HA	United Kingdom	2022-Dec-07	EPI_ISL_16574599	A/mute_swan/England/119983/2022	Animal and Plant Health Agency (APHA)	Animal and Plant Health Agency (APHA)
EPI2300429	NP	United Kingdom	2022-Dec-19	EPI_ISL_16574476	A/whooper_swan/England/171541/2022	Animal and Plant Health Agency (APHA)	Animal and Plant Health Agency (APHA)
EPI2300430	NS	United Kingdom	2022-Dec-19	EPI_ISL_16574476	A/whooper_swan/England/171541/2022	Animal and Plant Health Agency (APHA)	Animal and Plant Health Agency (APHA)
EPI2300431	MP	United Kingdom	2022-Dec-19	EPI_ISL_16574476	A/whooper_swan/England/171541/2022	Animal and Plant Health Agency (APHA)	Animal and Plant Health Agency (APHA)
EPI2300432	PA	United Kingdom	2022-Dec-19	EPI_ISL_16574476	A/whooper_swan/England/171541/2022	Animal and Plant Health Agency (APHA)	Animal and Plant Health Agency (APHA)
EPI2300433	PB2	United Kingdom	2022-Dec-19	EPI_ISL_16574476	A/whooper_swan/England/171541/2022	Animal and Plant Health Agency (APHA)	Animal and Plant Health Agency (APHA)
EPI2300434	PB1	United Kingdom	2022-Dec-19	EPI_ISL_16574476	A/whooper_swan/England/171541/2022	Animal and Plant Health Agency (APHA)	Animal and Plant Health Agency (APHA)
EPI2300435	NA	United Kingdom	2022-Dec-19	EPI_ISL_16574476	A/whooper_swan/England/171541/2022	Animal and Plant Health Agency (APHA)	Animal and Plant Health Agency (APHA)
EPI2300436	HA	United Kingdom	2022-Dec-19	EPI_ISL_16574476	A/whooper_swan/England/171541/2022	Animal and Plant Health Agency (APHA)	Animal and Plant Health Agency (APHA)
EPI2296779	PB1	Belgium	2022-Nov-21	EPI_ISL_16549245	A/Otus_scops/Belgium/13463-0002/2022	Sciensano - Animal Infectious Diseases	Sciensano, Department of Animal Infectious Diseases	Van Borm, Steven; Roupie, Virginie; Hostyn, Pierre; Lambrecht, Benedicte; Steensels, Mieke
EPI2296780	PA	Belgium	2022-Nov-21	EPI_ISL_16549245	A/Otus_scops/Belgium/13463-0002/2022	Sciensano - Animal Infectious Diseases	Sciensano, Department of Animal Infectious Diseases	Van Borm, Steven; Roupie, Virginie; Hostyn, Pierre; Lambrecht, Benedicte; Steensels, Mieke
EPI2296782	NP	Belgium	2022-Nov-21	EPI_ISL_16549245	A/Otus_scops/Belgium/13463-0002/2022	Sciensano - Animal Infectious Diseases	Sciensano, Department of Animal Infectious Diseases	Van Borm, Steven; Roupie, Virginie; Hostyn, Pierre; Lambrecht, Benedicte; Steensels, Mieke
EPI2296778	PB2	Belgium	2022-Nov-21	EPI_ISL_16549245	A/Otus_scops/Belgium/13463-0002/2022	Sciensano - Animal Infectious Diseases	Sciensano, Department of Animal Infectious Diseases	Van Borm, Steven; Roupie, Virginie; Hostyn, Pierre; Lambrecht, Benedicte; Steensels, Mieke
EPI2296785	NS	Belgium	2022-Nov-21	EPI_ISL_16549245	A/Otus_scops/Belgium/13463-0002/2022	Sciensano - Animal Infectious Diseases	Sciensano, Department of Animal Infectious Diseases	Van Borm, Steven; Roupie, Virginie; Hostyn, Pierre; Lambrecht, Benedicte; Steensels, Mieke
EPI2296783	NA	Belgium	2022-Nov-21	EPI_ISL_16549245	A/Otus_scops/Belgium/13463-0002/2022	Sciensano - Animal Infectious Diseases	Sciensano, Department of Animal Infectious Diseases	Van Borm, Steven; Roupie, Virginie; Hostyn, Pierre; Lambrecht, Benedicte; Steensels, Mieke
EPI2296784	MP	Belgium	2022-Nov-21	EPI_ISL_16549245	A/Otus_scops/Belgium/13463-0002/2022	Sciensano - Animal Infectious Diseases	Sciensano, Department of Animal Infectious Diseases	Van Borm, Steven; Roupie, Virginie; Hostyn, Pierre; Lambrecht, Benedicte; Steensels, Mieke
EPI2296781	HA	Belgium	2022-Nov-21	EPI_ISL_16549245	A/Otus_scops/Belgium/13463-0002/2022	Sciensano - Animal Infectious Diseases	Sciensano, Department of Animal Infectious Diseases	Van Borm, Steven; Roupie, Virginie; Hostyn, Pierre; Lambrecht, Benedicte; Steensels, Mieke
EPI2292994	NS	Spain	2022-Oct-18	EPI_ISL_16524593	A/Anser_anser/Spain/22VIR12774-41_3803-4/2022	Istituto Zooprofilattico Sperimentale delle Venezie, EU/OIE/Reference Laboratory and FAO Reference Centre for AI and ND	Istituto Zooprofilattico Sperimentale Delle Venezie	Ruano,M.J.; Rocha,A.; Sanchez,A.; Aguero,M.; Pastori, A.; Zecchin, B.; Fusaro, A.; Schivo, A.; Salviato, A.; Palumbo, E.; Giussani, E.; Monne, I.; Terregino, C.
EPI2292995	MP	Spain	2022-Oct-18	EPI_ISL_16524593	A/Anser_anser/Spain/22VIR12774-41_3803-4/2022	Istituto Zooprofilattico Sperimentale delle Venezie, EU/OIE/Reference Laboratory and FAO Reference Centre for AI and ND	Istituto Zooprofilattico Sperimentale Delle Venezie	Ruano,M.J.; Rocha,A.; Sanchez,A.; Aguero,M.; Pastori, A.; Zecchin, B.; Fusaro, A.; Schivo, A.; Salviato, A.; Palumbo, E.; Giussani, E.; Monne, I.; Terregino, C.
EPI2292996	PA	Spain	2022-Oct-18	EPI_ISL_16524593	A/Anser_anser/Spain/22VIR12774-41_3803-4/2022	Istituto Zooprofilattico Sperimentale delle Venezie, EU/OIE/Reference Laboratory and FAO Reference Centre for AI and ND	Istituto Zooprofilattico Sperimentale Delle Venezie	Ruano,M.J.; Rocha,A.; Sanchez,A.; Aguero,M.; Pastori, A.; Zecchin, B.; Fusaro, A.; Schivo, A.; Salviato, A.; Palumbo, E.; Giussani, E.; Monne, I.; Terregino, C.
EPI2292997	PB2	Spain	2022-Oct-18	EPI_ISL_16524593	A/Anser_anser/Spain/22VIR12774-41_3803-4/2022	Istituto Zooprofilattico Sperimentale delle Venezie, EU/OIE/Reference Laboratory and FAO Reference Centre for AI and ND	Istituto Zooprofilattico Sperimentale Delle Venezie	Ruano,M.J.; Rocha,A.; Sanchez,A.; Aguero,M.; Pastori, A.; Zecchin, B.; Fusaro, A.; Schivo, A.; Salviato, A.; Palumbo, E.; Giussani, E.; Monne, I.; Terregino, C.
EPI2292998	PB1	Spain	2022-Oct-18	EPI_ISL_16524593	A/Anser_anser/Spain/22VIR12774-41_3803-4/2022	Istituto Zooprofilattico Sperimentale delle Venezie, EU/OIE/Reference Laboratory and FAO Reference Centre for AI and ND	Istituto Zooprofilattico Sperimentale Delle Venezie	Ruano,M.J.; Rocha,A.; Sanchez,A.; Aguero,M.; Pastori, A.; Zecchin, B.; Fusaro, A.; Schivo, A.; Salviato, A.; Palumbo, E.; Giussani, E.; Monne, I.; Terregino, C.
EPI2292999	NA	Spain	2022-Oct-18	EPI_ISL_16524593	A/Anser_anser/Spain/22VIR12774-41_3803-4/2022	Istituto Zooprofilattico Sperimentale delle Venezie, EU/OIE/Reference Laboratory and FAO Reference Centre for AI and ND	Istituto Zooprofilattico Sperimentale Delle Venezie	Ruano,M.J.; Rocha,A.; Sanchez,A.; Aguero,M.; Pastori, A.; Zecchin, B.; Fusaro, A.; Schivo, A.; Salviato, A.; Palumbo, E.; Giussani, E.; Monne, I.; Terregino, C.
EPI2293000	HA	Spain	2022-Oct-18	EPI_ISL_16524593	A/Anser_anser/Spain/22VIR12774-41_3803-4/2022	Istituto Zooprofilattico Sperimentale delle Venezie, EU/OIE/Reference Laboratory and FAO Reference Centre for AI and ND	Istituto Zooprofilattico Sperimentale Delle Venezie	Ruano,M.J.; Rocha,A.; Sanchez,A.; Aguero,M.; Pastori, A.; Zecchin, B.; Fusaro, A.; Schivo, A.; Salviato, A.; Palumbo, E.; Giussani, E.; Monne, I.; Terregino, C.
EPI2292993	NP	Spain	2022-Oct-18	EPI_ISL_16524593	A/Anser_anser/Spain/22VIR12774-41_3803-4/2022	Istituto Zooprofilattico Sperimentale delle Venezie, EU/OIE/Reference Laboratory and FAO Reference Centre for AI and ND	Istituto Zooprofilattico Sperimentale Delle Venezie	Ruano,M.J.; Rocha,A.; Sanchez,A.; Aguero,M.; Pastori, A.; Zecchin, B.; Fusaro, A.; Schivo, A.; Salviato, A.; Palumbo, E.; Giussani, E.; Monne, I.; Terregino, C.
EPI2292985	NP	Spain	2022-Oct-18	EPI_ISL_16524591	A/Ciconia_ciconia/Spain/22VIR12774-40_3803-2/2022	Istituto Zooprofilattico Sperimentale delle Venezie, EU/OIE/Reference Laboratory and FAO Reference Centre for AI and ND	Istituto Zooprofilattico Sperimentale Delle Venezie	Ruano,M.J.; Rocha,A.; Sanchez,A.; Aguero,M.; Pastori, A.; Zecchin, B.; Fusaro, A.; Schivo, A.; Salviato, A.; Palumbo, E.; Giussani, E.; Monne, I.; Terregino, C.
EPI2292986	NS	Spain	2022-Oct-18	EPI_ISL_16524591	A/Ciconia_ciconia/Spain/22VIR12774-40_3803-2/2022	Istituto Zooprofilattico Sperimentale delle Venezie, EU/OIE/Reference Laboratory and FAO Reference Centre for AI and ND	Istituto Zooprofilattico Sperimentale Delle Venezie	Ruano,M.J.; Rocha,A.; Sanchez,A.; Aguero,M.; Pastori, A.; Zecchin, B.; Fusaro, A.; Schivo, A.; Salviato, A.; Palumbo, E.; Giussani, E.; Monne, I.; Terregino, C.
EPI2292987	MP	Spain	2022-Oct-18	EPI_ISL_16524591	A/Ciconia_ciconia/Spain/22VIR12774-40_3803-2/2022	Istituto Zooprofilattico Sperimentale delle Venezie, EU/OIE/Reference Laboratory and FAO Reference Centre for AI and ND	Istituto Zooprofilattico Sperimentale Delle Venezie	Ruano,M.J.; Rocha,A.; Sanchez,A.; Aguero,M.; Pastori, A.; Zecchin, B.; Fusaro, A.; Schivo, A.; Salviato, A.; Palumbo, E.; Giussani, E.; Monne, I.; Terregino, C.
EPI2292988	PA	Spain	2022-Oct-18	EPI_ISL_16524591	A/Ciconia_ciconia/Spain/22VIR12774-40_3803-2/2022	Istituto Zooprofilattico Sperimentale delle Venezie, EU/OIE/Reference Laboratory and FAO Reference Centre for AI and ND	Istituto Zooprofilattico Sperimentale Delle Venezie	Ruano,M.J.; Rocha,A.; Sanchez,A.; Aguero,M.; Pastori, A.; Zecchin, B.; Fusaro, A.; Schivo, A.; Salviato, A.; Palumbo, E.; Giussani, E.; Monne, I.; Terregino, C.
EPI2292989	PB2	Spain	2022-Oct-18	EPI_ISL_16524591	A/Ciconia_ciconia/Spain/22VIR12774-40_3803-2/2022	Istituto Zooprofilattico Sperimentale delle Venezie, EU/OIE/Reference Laboratory and FAO Reference Centre for AI and ND	Istituto Zooprofilattico Sperimentale Delle Venezie	Ruano,M.J.; Rocha,A.; Sanchez,A.; Aguero,M.; Pastori, A.; Zecchin, B.; Fusaro, A.; Schivo, A.; Salviato, A.; Palumbo, E.; Giussani, E.; Monne, I.; Terregino, C.
EPI2292990	PB1	Spain	2022-Oct-18	EPI_ISL_16524591	A/Ciconia_ciconia/Spain/22VIR12774-40_3803-2/2022	Istituto Zooprofilattico Sperimentale delle Venezie, EU/OIE/Reference Laboratory and FAO Reference Centre for AI and ND	Istituto Zooprofilattico Sperimentale Delle Venezie	Ruano,M.J.; Rocha,A.; Sanchez,A.; Aguero,M.; Pastori, A.; Zecchin, B.; Fusaro, A.; Schivo, A.; Salviato, A.; Palumbo, E.; Giussani, E.; Monne, I.; Terregino, C.
EPI2292991	NA	Spain	2022-Oct-18	EPI_ISL_16524591	A/Ciconia_ciconia/Spain/22VIR12774-40_3803-2/2022	Istituto Zooprofilattico Sperimentale delle Venezie, EU/OIE/Reference Laboratory and FAO Reference Centre for AI and ND	Istituto Zooprofilattico Sperimentale Delle Venezie	Ruano,M.J.; Rocha,A.; Sanchez,A.; Aguero,M.; Pastori, A.; Zecchin, B.; Fusaro, A.; Schivo, A.; Salviato, A.; Palumbo, E.; Giussani, E.; Monne, I.; Terregino, C.
EPI2292992	HA	Spain	2022-Oct-18	EPI_ISL_16524591	A/Ciconia_ciconia/Spain/22VIR12774-40_3803-2/2022	Istituto Zooprofilattico Sperimentale delle Venezie, EU/OIE/Reference Laboratory and FAO Reference Centre for AI and ND	Istituto Zooprofilattico Sperimentale Delle Venezie	Ruano,M.J.; Rocha,A.; Sanchez,A.; Aguero,M.; Pastori, A.; Zecchin, B.; Fusaro, A.; Schivo, A.; Salviato, A.; Palumbo, E.; Giussani, E.; Monne, I.; Terregino, C.
EPI2291625	MP	Spain	2022-Oct-04	EPI_ISL_16507177	A/Ciconia_ciconia/Spain/22VIR12774-37_3641-1/2022	Istituto Zooprofilattico Sperimentale delle Venezie, EU/OIE/Reference Laboratory and FAO Reference Centre for AI and ND	Istituto Zooprofilattico Sperimentale Delle Venezie	Ruano,M.J.; Rocha,A.; Sanchez,A.; Aguero,M.; Pastori, A.; Zecchin, B.; Fusaro, A.; Schivo, A.; Salviato, A.; Palumbo, E.; Giussani, E.; Monne, I.; Terregino, C.
EPI2291627	PA	Spain	2022-Oct-04	EPI_ISL_16507177	A/Ciconia_ciconia/Spain/22VIR12774-37_3641-1/2022	Istituto Zooprofilattico Sperimentale delle Venezie, EU/OIE/Reference Laboratory and FAO Reference Centre for AI and ND	Istituto Zooprofilattico Sperimentale Delle Venezie	Ruano,M.J.; Rocha,A.; Sanchez,A.; Aguero,M.; Pastori, A.; Zecchin, B.; Fusaro, A.; Schivo, A.; Salviato, A.; Palumbo, E.; Giussani, E.; Monne, I.; Terregino, C.
EPI2291629	PB2	Spain	2022-Oct-04	EPI_ISL_16507177	A/Ciconia_ciconia/Spain/22VIR12774-37_3641-1/2022	Istituto Zooprofilattico Sperimentale delle Venezie, EU/OIE/Reference Laboratory and FAO Reference Centre for AI and ND	Istituto Zooprofilattico Sperimentale Delle Venezie	Ruano,M.J.; Rocha,A.; Sanchez,A.; Aguero,M.; Pastori, A.; Zecchin, B.; Fusaro, A.; Schivo, A.; Salviato, A.; Palumbo, E.; Giussani, E.; Monne, I.; Terregino, C.
EPI2291631	PB1	Spain	2022-Oct-04	EPI_ISL_16507177	A/Ciconia_ciconia/Spain/22VIR12774-37_3641-1/2022	Istituto Zooprofilattico Sperimentale delle Venezie, EU/OIE/Reference Laboratory and FAO Reference Centre for AI and ND	Istituto Zooprofilattico Sperimentale Delle Venezie	Ruano,M.J.; Rocha,A.; Sanchez,A.; Aguero,M.; Pastori, A.; Zecchin, B.; Fusaro, A.; Schivo, A.; Salviato, A.; Palumbo, E.; Giussani, E.; Monne, I.; Terregino, C.
EPI2291633	NA	Spain	2022-Oct-04	EPI_ISL_16507177	A/Ciconia_ciconia/Spain/22VIR12774-37_3641-1/2022	Istituto Zooprofilattico Sperimentale delle Venezie, EU/OIE/Reference Laboratory and FAO Reference Centre for AI and ND	Istituto Zooprofilattico Sperimentale Delle Venezie	Ruano,M.J.; Rocha,A.; Sanchez,A.; Aguero,M.; Pastori, A.; Zecchin, B.; Fusaro, A.; Schivo, A.; Salviato, A.; Palumbo, E.; Giussani, E.; Monne, I.; Terregino, C.
EPI2291635	HA	Spain	2022-Oct-04	EPI_ISL_16507177	A/Ciconia_ciconia/Spain/22VIR12774-37_3641-1/2022	Istituto Zooprofilattico Sperimentale delle Venezie, EU/OIE/Reference Laboratory and FAO Reference Centre for AI and ND	Istituto Zooprofilattico Sperimentale Delle Venezie	Ruano,M.J.; Rocha,A.; Sanchez,A.; Aguero,M.; Pastori, A.; Zecchin, B.; Fusaro, A.; Schivo, A.; Salviato, A.; Palumbo, E.; Giussani, E.; Monne, I.; Terregino, C.
EPI2291621	NP	Spain	2022-Oct-04	EPI_ISL_16507177	A/Ciconia_ciconia/Spain/22VIR12774-37_3641-1/2022	Istituto Zooprofilattico Sperimentale delle Venezie, EU/OIE/Reference Laboratory and FAO Reference Centre for AI and ND	Istituto Zooprofilattico Sperimentale Delle Venezie	Ruano,M.J.; Rocha,A.; Sanchez,A.; Aguero,M.; Pastori, A.; Zecchin, B.; Fusaro, A.; Schivo, A.; Salviato, A.; Palumbo, E.; Giussani, E.; Monne, I.; Terregino, C.
EPI2291623	NS	Spain	2022-Oct-04	EPI_ISL_16507177	A/Ciconia_ciconia/Spain/22VIR12774-37_3641-1/2022	Istituto Zooprofilattico Sperimentale delle Venezie, EU/OIE/Reference Laboratory and FAO Reference Centre for AI and ND	Istituto Zooprofilattico Sperimentale Delle Venezie	Ruano,M.J.; Rocha,A.; Sanchez,A.; Aguero,M.; Pastori, A.; Zecchin, B.; Fusaro, A.; Schivo, A.; Salviato, A.; Palumbo, E.; Giussani, E.; Monne, I.; Terregino, C.
EPI2291624	MP	Spain	2022-Oct-04	EPI_ISL_16507177	A/Ciconia_ciconia/Spain/22VIR12774-37_3641-1/2022	Istituto Zooprofilattico Sperimentale delle Venezie, EU/OIE/Reference Laboratory and FAO Reference Centre for AI and ND	Istituto Zooprofilattico Sperimentale Delle Venezie	Ruano,M.J.; Rocha,A.; Sanchez,A.; Aguero,M.; Pastori, A.; Zecchin, B.; Fusaro, A.; Schivo, A.; Salviato, A.; Palumbo, E.; Giussani, E.; Monne, I.; Terregino, C.
EPI2291626	PA	Spain	2022-Oct-04	EPI_ISL_16507177	A/Ciconia_ciconia/Spain/22VIR12774-37_3641-1/2022	Istituto Zooprofilattico Sperimentale delle Venezie, EU/OIE/Reference Laboratory and FAO Reference Centre for AI and ND	Istituto Zooprofilattico Sperimentale Delle Venezie	Ruano,M.J.; Rocha,A.; Sanchez,A.; Aguero,M.; Pastori, A.; Zecchin, B.; Fusaro, A.; Schivo, A.; Salviato, A.; Palumbo, E.; Giussani, E.; Monne, I.; Terregino, C.
EPI2291628	PB2	Spain	2022-Oct-04	EPI_ISL_16507177	A/Ciconia_ciconia/Spain/22VIR12774-37_3641-1/2022	Istituto Zooprofilattico Sperimentale delle Venezie, EU/OIE/Reference Laboratory and FAO Reference Centre for AI and ND	Istituto Zooprofilattico Sperimentale Delle Venezie	Ruano,M.J.; Rocha,A.; Sanchez,A.; Aguero,M.; Pastori, A.; Zecchin, B.; Fusaro, A.; Schivo, A.; Salviato, A.; Palumbo, E.; Giussani, E.; Monne, I.; Terregino, C.
EPI2291630	PB1	Spain	2022-Oct-04	EPI_ISL_16507177	A/Ciconia_ciconia/Spain/22VIR12774-37_3641-1/2022	Istituto Zooprofilattico Sperimentale delle Venezie, EU/OIE/Reference Laboratory and FAO Reference Centre for AI and ND	Istituto Zooprofilattico Sperimentale Delle Venezie	Ruano,M.J.; Rocha,A.; Sanchez,A.; Aguero,M.; Pastori, A.; Zecchin, B.; Fusaro, A.; Schivo, A.; Salviato, A.; Palumbo, E.; Giussani, E.; Monne, I.; Terregino, C.
EPI2291632	NA	Spain	2022-Oct-04	EPI_ISL_16507177	A/Ciconia_ciconia/Spain/22VIR12774-37_3641-1/2022	Istituto Zooprofilattico Sperimentale delle Venezie, EU/OIE/Reference Laboratory and FAO Reference Centre for AI and ND	Istituto Zooprofilattico Sperimentale Delle Venezie	Ruano,M.J.; Rocha,A.; Sanchez,A.; Aguero,M.; Pastori, A.; Zecchin, B.; Fusaro, A.; Schivo, A.; Salviato, A.; Palumbo, E.; Giussani, E.; Monne, I.; Terregino, C.
EPI2291634	HA	Spain	2022-Oct-04	EPI_ISL_16507177	A/Ciconia_ciconia/Spain/22VIR12774-37_3641-1/2022	Istituto Zooprofilattico Sperimentale delle Venezie, EU/OIE/Reference Laboratory and FAO Reference Centre for AI and ND	Istituto Zooprofilattico Sperimentale Delle Venezie	Ruano,M.J.; Rocha,A.; Sanchez,A.; Aguero,M.; Pastori, A.; Zecchin, B.; Fusaro, A.; Schivo, A.; Salviato, A.; Palumbo, E.; Giussani, E.; Monne, I.; Terregino, C.
EPI2291604	NP	Spain	2022-Sep-29	EPI_ISL_16507109	A/Ciconia_ciconia/Spain/22VIR12774-34_3519-1/2022	Istituto Zooprofilattico Sperimentale delle Venezie, EU/OIE/Reference Laboratory and FAO Reference Centre for AI and ND	Istituto Zooprofilattico Sperimentale Delle Venezie	Ruano,M.J.; Rocha,A.; Sanchez,A.; Aguero,M.; Pastori, A.; Zecchin, B.; Fusaro, A.; Schivo, A.; Salviato, A.; Palumbo, E.; Giussani, E.; Monne, I.; Terregino, C.
EPI2291605	NS	Spain	2022-Sep-29	EPI_ISL_16507109	A/Ciconia_ciconia/Spain/22VIR12774-34_3519-1/2022	Istituto Zooprofilattico Sperimentale delle Venezie, EU/OIE/Reference Laboratory and FAO Reference Centre for AI and ND	Istituto Zooprofilattico Sperimentale Delle Venezie	Ruano,M.J.; Rocha,A.; Sanchez,A.; Aguero,M.; Pastori, A.; Zecchin, B.; Fusaro, A.; Schivo, A.; Salviato, A.; Palumbo, E.; Giussani, E.; Monne, I.; Terregino, C.
EPI2291606	MP	Spain	2022-Sep-29	EPI_ISL_16507109	A/Ciconia_ciconia/Spain/22VIR12774-34_3519-1/2022	Istituto Zooprofilattico Sperimentale delle Venezie, EU/OIE/Reference Laboratory and FAO Reference Centre for AI and ND	Istituto Zooprofilattico Sperimentale Delle Venezie	Ruano,M.J.; Rocha,A.; Sanchez,A.; Aguero,M.; Pastori, A.; Zecchin, B.; Fusaro, A.; Schivo, A.; Salviato, A.; Palumbo, E.; Giussani, E.; Monne, I.; Terregino, C.
EPI2291607	PA	Spain	2022-Sep-29	EPI_ISL_16507109	A/Ciconia_ciconia/Spain/22VIR12774-34_3519-1/2022	Istituto Zooprofilattico Sperimentale delle Venezie, EU/OIE/Reference Laboratory and FAO Reference Centre for AI and ND	Istituto Zooprofilattico Sperimentale Delle Venezie	Ruano,M.J.; Rocha,A.; Sanchez,A.; Aguero,M.; Pastori, A.; Zecchin, B.; Fusaro, A.; Schivo, A.; Salviato, A.; Palumbo, E.; Giussani, E.; Monne, I.; Terregino, C.
EPI2291608	PB2	Spain	2022-Sep-29	EPI_ISL_16507109	A/Ciconia_ciconia/Spain/22VIR12774-34_3519-1/2022	Istituto Zooprofilattico Sperimentale delle Venezie, EU/OIE/Reference Laboratory and FAO Reference Centre for AI and ND	Istituto Zooprofilattico Sperimentale Delle Venezie	Ruano,M.J.; Rocha,A.; Sanchez,A.; Aguero,M.; Pastori, A.; Zecchin, B.; Fusaro, A.; Schivo, A.; Salviato, A.; Palumbo, E.; Giussani, E.; Monne, I.; Terregino, C.
EPI2291609	PB1	Spain	2022-Sep-29	EPI_ISL_16507109	A/Ciconia_ciconia/Spain/22VIR12774-34_3519-1/2022	Istituto Zooprofilattico Sperimentale delle Venezie, EU/OIE/Reference Laboratory and FAO Reference Centre for AI and ND	Istituto Zooprofilattico Sperimentale Delle Venezie	Ruano,M.J.; Rocha,A.; Sanchez,A.; Aguero,M.; Pastori, A.; Zecchin, B.; Fusaro, A.; Schivo, A.; Salviato, A.; Palumbo, E.; Giussani, E.; Monne, I.; Terregino, C.
EPI2291610	NA	Spain	2022-Sep-29	EPI_ISL_16507109	A/Ciconia_ciconia/Spain/22VIR12774-34_3519-1/2022	Istituto Zooprofilattico Sperimentale delle Venezie, EU/OIE/Reference Laboratory and FAO Reference Centre for AI and ND	Istituto Zooprofilattico Sperimentale Delle Venezie	Ruano,M.J.; Rocha,A.; Sanchez,A.; Aguero,M.; Pastori, A.; Zecchin, B.; Fusaro, A.; Schivo, A.; Salviato, A.; Palumbo, E.; Giussani, E.; Monne, I.; Terregino, C.
EPI2291611	HA	Spain	2022-Sep-29	EPI_ISL_16507109	A/Ciconia_ciconia/Spain/22VIR12774-34_3519-1/2022	Istituto Zooprofilattico Sperimentale delle Venezie, EU/OIE/Reference Laboratory and FAO Reference Centre for AI and ND	Istituto Zooprofilattico Sperimentale Delle Venezie	Ruano,M.J.; Rocha,A.; Sanchez,A.; Aguero,M.; Pastori, A.; Zecchin, B.; Fusaro, A.; Schivo, A.; Salviato, A.; Palumbo, E.; Giussani, E.; Monne, I.; Terregino, C.
EPI2291580	NP	Spain	2022-Sep-19	EPI_ISL_16507106	A/Ciconia_ciconia/Spain/22VIR12774-30_3394-2/2022	Istituto Zooprofilattico Sperimentale delle Venezie, EU/OIE/Reference Laboratory and FAO Reference Centre for AI and ND	Istituto Zooprofilattico Sperimentale Delle Venezie	Ruano,M.J.; Rocha,A.; Sanchez,A.; Aguero,M.; Pastori, A.; Zecchin, B.; Fusaro, A.; Schivo, A.; Salviato, A.; Palumbo, E.; Giussani, E.; Monne, I.; Terregino, C.
EPI2291581	NS	Spain	2022-Sep-19	EPI_ISL_16507106	A/Ciconia_ciconia/Spain/22VIR12774-30_3394-2/2022	Istituto Zooprofilattico Sperimentale delle Venezie, EU/OIE/Reference Laboratory and FAO Reference Centre for AI and ND	Istituto Zooprofilattico Sperimentale Delle Venezie	Ruano,M.J.; Rocha,A.; Sanchez,A.; Aguero,M.; Pastori, A.; Zecchin, B.; Fusaro, A.; Schivo, A.; Salviato, A.; Palumbo, E.; Giussani, E.; Monne, I.; Terregino, C.
EPI2291582	MP	Spain	2022-Sep-19	EPI_ISL_16507106	A/Ciconia_ciconia/Spain/22VIR12774-30_3394-2/2022	Istituto Zooprofilattico Sperimentale delle Venezie, EU/OIE/Reference Laboratory and FAO Reference Centre for AI and ND	Istituto Zooprofilattico Sperimentale Delle Venezie	Ruano,M.J.; Rocha,A.; Sanchez,A.; Aguero,M.; Pastori, A.; Zecchin, B.; Fusaro, A.; Schivo, A.; Salviato, A.; Palumbo, E.; Giussani, E.; Monne, I.; Terregino, C.
EPI2291583	PA	Spain	2022-Sep-19	EPI_ISL_16507106	A/Ciconia_ciconia/Spain/22VIR12774-30_3394-2/2022	Istituto Zooprofilattico Sperimentale delle Venezie, EU/OIE/Reference Laboratory and FAO Reference Centre for AI and ND	Istituto Zooprofilattico Sperimentale Delle Venezie	Ruano,M.J.; Rocha,A.; Sanchez,A.; Aguero,M.; Pastori, A.; Zecchin, B.; Fusaro, A.; Schivo, A.; Salviato, A.; Palumbo, E.; Giussani, E.; Monne, I.; Terregino, C.
EPI2291584	PB2	Spain	2022-Sep-19	EPI_ISL_16507106	A/Ciconia_ciconia/Spain/22VIR12774-30_3394-2/2022	Istituto Zooprofilattico Sperimentale delle Venezie, EU/OIE/Reference Laboratory and FAO Reference Centre for AI and ND	Istituto Zooprofilattico Sperimentale Delle Venezie	Ruano,M.J.; Rocha,A.; Sanchez,A.; Aguero,M.; Pastori, A.; Zecchin, B.; Fusaro, A.; Schivo, A.; Salviato, A.; Palumbo, E.; Giussani, E.; Monne, I.; Terregino, C.
EPI2291585	PB1	Spain	2022-Sep-19	EPI_ISL_16507106	A/Ciconia_ciconia/Spain/22VIR12774-30_3394-2/2022	Istituto Zooprofilattico Sperimentale delle Venezie, EU/OIE/Reference Laboratory and FAO Reference Centre for AI and ND	Istituto Zooprofilattico Sperimentale Delle Venezie	Ruano,M.J.; Rocha,A.; Sanchez,A.; Aguero,M.; Pastori, A.; Zecchin, B.; Fusaro, A.; Schivo, A.; Salviato, A.; Palumbo, E.; Giussani, E.; Monne, I.; Terregino, C.
EPI2291586	NA	Spain	2022-Sep-19	EPI_ISL_16507106	A/Ciconia_ciconia/Spain/22VIR12774-30_3394-2/2022	Istituto Zooprofilattico Sperimentale delle Venezie, EU/OIE/Reference Laboratory and FAO Reference Centre for AI and ND	Istituto Zooprofilattico Sperimentale Delle Venezie	Ruano,M.J.; Rocha,A.; Sanchez,A.; Aguero,M.; Pastori, A.; Zecchin, B.; Fusaro, A.; Schivo, A.; Salviato, A.; Palumbo, E.; Giussani, E.; Monne, I.; Terregino, C.
EPI2291587	HA	Spain	2022-Sep-19	EPI_ISL_16507106	A/Ciconia_ciconia/Spain/22VIR12774-30_3394-2/2022	Istituto Zooprofilattico Sperimentale delle Venezie, EU/OIE/Reference Laboratory and FAO Reference Centre for AI and ND	Istituto Zooprofilattico Sperimentale Delle Venezie	Ruano,M.J.; Rocha,A.; Sanchez,A.; Aguero,M.; Pastori, A.; Zecchin, B.; Fusaro, A.; Schivo, A.; Salviato, A.; Palumbo, E.; Giussani, E.; Monne, I.; Terregino, C.
EPI2291552	MP	Spain	2022-Sep-29	EPI_ISL_16507102	A/Egretta_garzetta/Spain/22VIR12774-19_3519-2/2022	Istituto Zooprofilattico Sperimentale delle Venezie, EU/OIE/Reference Laboratory and FAO Reference Centre for AI and ND	Istituto Zooprofilattico Sperimentale Delle Venezie	Ruano,M.J.; Rocha,A.; Sanchez,A.; Aguero,M.; Pastori, A.; Zecchin, B.; Fusaro, A.; Schivo, A.; Salviato, A.; Palumbo, E.; Giussani, E.; Monne, I.; Terregino, C.
EPI2291553	PA	Spain	2022-Sep-29	EPI_ISL_16507102	A/Egretta_garzetta/Spain/22VIR12774-19_3519-2/2022	Istituto Zooprofilattico Sperimentale delle Venezie, EU/OIE/Reference Laboratory and FAO Reference Centre for AI and ND	Istituto Zooprofilattico Sperimentale Delle Venezie	Ruano,M.J.; Rocha,A.; Sanchez,A.; Aguero,M.; Pastori, A.; Zecchin, B.; Fusaro, A.; Schivo, A.; Salviato, A.; Palumbo, E.; Giussani, E.; Monne, I.; Terregino, C.
EPI2291554	PB2	Spain	2022-Sep-29	EPI_ISL_16507102	A/Egretta_garzetta/Spain/22VIR12774-19_3519-2/2022	Istituto Zooprofilattico Sperimentale delle Venezie, EU/OIE/Reference Laboratory and FAO Reference Centre for AI and ND	Istituto Zooprofilattico Sperimentale Delle Venezie	Ruano,M.J.; Rocha,A.; Sanchez,A.; Aguero,M.; Pastori, A.; Zecchin, B.; Fusaro, A.; Schivo, A.; Salviato, A.; Palumbo, E.; Giussani, E.; Monne, I.; Terregino, C.
EPI2291555	PB1	Spain	2022-Sep-29	EPI_ISL_16507102	A/Egretta_garzetta/Spain/22VIR12774-19_3519-2/2022	Istituto Zooprofilattico Sperimentale delle Venezie, EU/OIE/Reference Laboratory and FAO Reference Centre for AI and ND	Istituto Zooprofilattico Sperimentale Delle Venezie	Ruano,M.J.; Rocha,A.; Sanchez,A.; Aguero,M.; Pastori, A.; Zecchin, B.; Fusaro, A.; Schivo, A.; Salviato, A.; Palumbo, E.; Giussani, E.; Monne, I.; Terregino, C.
EPI2291556	NA	Spain	2022-Sep-29	EPI_ISL_16507102	A/Egretta_garzetta/Spain/22VIR12774-19_3519-2/2022	Istituto Zooprofilattico Sperimentale delle Venezie, EU/OIE/Reference Laboratory and FAO Reference Centre for AI and ND	Istituto Zooprofilattico Sperimentale Delle Venezie	Ruano,M.J.; Rocha,A.; Sanchez,A.; Aguero,M.; Pastori, A.; Zecchin, B.; Fusaro, A.; Schivo, A.; Salviato, A.; Palumbo, E.; Giussani, E.; Monne, I.; Terregino, C.
EPI2291557	HA	Spain	2022-Sep-29	EPI_ISL_16507102	A/Egretta_garzetta/Spain/22VIR12774-19_3519-2/2022	Istituto Zooprofilattico Sperimentale delle Venezie, EU/OIE/Reference Laboratory and FAO Reference Centre for AI and ND	Istituto Zooprofilattico Sperimentale Delle Venezie	Ruano,M.J.; Rocha,A.; Sanchez,A.; Aguero,M.; Pastori, A.; Zecchin, B.; Fusaro, A.; Schivo, A.; Salviato, A.; Palumbo, E.; Giussani, E.; Monne, I.; Terregino, C.
EPI2291550	NP	Spain	2022-Sep-29	EPI_ISL_16507102	A/Egretta_garzetta/Spain/22VIR12774-19_3519-2/2022	Istituto Zooprofilattico Sperimentale delle Venezie, EU/OIE/Reference Laboratory and FAO Reference Centre for AI and ND	Istituto Zooprofilattico Sperimentale Delle Venezie	Ruano,M.J.; Rocha,A.; Sanchez,A.; Aguero,M.; Pastori, A.; Zecchin, B.; Fusaro, A.; Schivo, A.; Salviato, A.; Palumbo, E.; Giussani, E.; Monne, I.; Terregino, C.
EPI2291551	NS	Spain	2022-Sep-29	EPI_ISL_16507102	A/Egretta_garzetta/Spain/22VIR12774-19_3519-2/2022	Istituto Zooprofilattico Sperimentale delle Venezie, EU/OIE/Reference Laboratory and FAO Reference Centre for AI and ND	Istituto Zooprofilattico Sperimentale Delle Venezie	Ruano,M.J.; Rocha,A.; Sanchez,A.; Aguero,M.; Pastori, A.; Zecchin, B.; Fusaro, A.; Schivo, A.; Salviato, A.; Palumbo, E.; Giussani, E.; Monne, I.; Terregino, C.
EPI2291519	NP	Spain	2022-Nov-17	EPI_ISL_16507097	A/seagull/Spain/22VIR12774-15_4347-15/2022	Istituto Zooprofilattico Sperimentale delle Venezie, EU/OIE/Reference Laboratory and FAO Reference Centre for AI and ND	Istituto Zooprofilattico Sperimentale Delle Venezie	Ruano,M.J.; Rocha,A.; Sanchez,A.; Aguero,M.; Pastori, A.; Zecchin, B.; Fusaro, A.; Schivo, A.; Salviato, A.; Palumbo, E.; Giussani, E.; Monne, I.; Terregino, C.
EPI2291520	NS	Spain	2022-Nov-17	EPI_ISL_16507097	A/seagull/Spain/22VIR12774-15_4347-15/2022	Istituto Zooprofilattico Sperimentale delle Venezie, EU/OIE/Reference Laboratory and FAO Reference Centre for AI and ND	Istituto Zooprofilattico Sperimentale Delle Venezie	Ruano,M.J.; Rocha,A.; Sanchez,A.; Aguero,M.; Pastori, A.; Zecchin, B.; Fusaro, A.; Schivo, A.; Salviato, A.; Palumbo, E.; Giussani, E.; Monne, I.; Terregino, C.
EPI2291521	MP	Spain	2022-Nov-17	EPI_ISL_16507097	A/seagull/Spain/22VIR12774-15_4347-15/2022	Istituto Zooprofilattico Sperimentale delle Venezie, EU/OIE/Reference Laboratory and FAO Reference Centre for AI and ND	Istituto Zooprofilattico Sperimentale Delle Venezie	Ruano,M.J.; Rocha,A.; Sanchez,A.; Aguero,M.; Pastori, A.; Zecchin, B.; Fusaro, A.; Schivo, A.; Salviato, A.; Palumbo, E.; Giussani, E.; Monne, I.; Terregino, C.
EPI2291522	PA	Spain	2022-Nov-17	EPI_ISL_16507097	A/seagull/Spain/22VIR12774-15_4347-15/2022	Istituto Zooprofilattico Sperimentale delle Venezie, EU/OIE/Reference Laboratory and FAO Reference Centre for AI and ND	Istituto Zooprofilattico Sperimentale Delle Venezie	Ruano,M.J.; Rocha,A.; Sanchez,A.; Aguero,M.; Pastori, A.; Zecchin, B.; Fusaro, A.; Schivo, A.; Salviato, A.; Palumbo, E.; Giussani, E.; Monne, I.; Terregino, C.
EPI2291523	PB2	Spain	2022-Nov-17	EPI_ISL_16507097	A/seagull/Spain/22VIR12774-15_4347-15/2022	Istituto Zooprofilattico Sperimentale delle Venezie, EU/OIE/Reference Laboratory and FAO Reference Centre for AI and ND	Istituto Zooprofilattico Sperimentale Delle Venezie	Ruano,M.J.; Rocha,A.; Sanchez,A.; Aguero,M.; Pastori, A.; Zecchin, B.; Fusaro, A.; Schivo, A.; Salviato, A.; Palumbo, E.; Giussani, E.; Monne, I.; Terregino, C.
EPI2291524	PB1	Spain	2022-Nov-17	EPI_ISL_16507097	A/seagull/Spain/22VIR12774-15_4347-15/2022	Istituto Zooprofilattico Sperimentale delle Venezie, EU/OIE/Reference Laboratory and FAO Reference Centre for AI and ND	Istituto Zooprofilattico Sperimentale Delle Venezie	Ruano,M.J.; Rocha,A.; Sanchez,A.; Aguero,M.; Pastori, A.; Zecchin, B.; Fusaro, A.; Schivo, A.; Salviato, A.; Palumbo, E.; Giussani, E.; Monne, I.; Terregino, C.
EPI2291525	NA	Spain	2022-Nov-17	EPI_ISL_16507097	A/seagull/Spain/22VIR12774-15_4347-15/2022	Istituto Zooprofilattico Sperimentale delle Venezie, EU/OIE/Reference Laboratory and FAO Reference Centre for AI and ND	Istituto Zooprofilattico Sperimentale Delle Venezie	Ruano,M.J.; Rocha,A.; Sanchez,A.; Aguero,M.; Pastori, A.; Zecchin, B.; Fusaro, A.; Schivo, A.; Salviato, A.; Palumbo, E.; Giussani, E.; Monne, I.; Terregino, C.
EPI2291526	HA	Spain	2022-Nov-17	EPI_ISL_16507097	A/seagull/Spain/22VIR12774-15_4347-15/2022	Istituto Zooprofilattico Sperimentale delle Venezie, EU/OIE/Reference Laboratory and FAO Reference Centre for AI and ND	Istituto Zooprofilattico Sperimentale Delle Venezie	Ruano,M.J.; Rocha,A.; Sanchez,A.; Aguero,M.; Pastori, A.; Zecchin, B.; Fusaro, A.; Schivo, A.; Salviato, A.; Palumbo, E.; Giussani, E.; Monne, I.; Terregino, C.
EPI2278338	NP	United Kingdom	2022-Dec-19	EPI_ISL_16384199	A/domestic_duck/England/170578/2022	Animal and Plant Health Agency (APHA)	Animal and Plant Health Agency (APHA)
[truncated: 5,713 more rows]
